# Supplementary material for: Evolutionary dynamics of multidrug resistant Salmonella enterica serovar 4,[5],12:i:- in Australia
Source: Nat Commun. 2021 Aug 9;12:4786. doi: 10.1038/s41467-021-25073-w (PMC8352879; doi:10.1038/s41467-021-25073-w)
Supplement: Supplementary file 4 — Supplementary Data 1 [file 41467_2021_25073_MOESM4_ESM.xlsx]

## Sheet: Supplementary Data 1
Supplementary Table 1: Data on the ST34 Salmonella 4,[5],12:i:- isolates included in this study
Isolate	Accession	Country	Project	Source	Year	Sequence Type	Serovar antigen (SISTR)	Major geographic region	Lineage	Beta-lactamase (not ESBL or carbapenemase)	Chloramphenicol	Chloramphenicol/ Florfenicol	Colistin	ESBL	ESBL (AmpC type)	Macrolide, lincosamide and/or streptogramin resistance	Other	Other aminoglycoside resistance (non-RMT)	Phenicol/ Quinolone	Quinolone	Rifamycin	Suphfonamide	Tetracycline	Trimethoprim	ASSuT	pST IncHI2	pST IncAC	pST IncI
AUSMDU00002272	SAMN18614530	Australia	This study	human	2013	34	Typhimurium	South East Asia	Lineage 1	blaTEM-1	0	floR*	0	blaCTX-M-55	0	0	0	aph(3'')-Ib,aph(6)-Id,aac(3)-IId	0	qnrS1	0	sul2	tet(A)	0	1	0	pST incAC 3	0
AUSMDU00004546	SAMN18614562	Australia	This study	human	2015	34	I 4,[5],12:i:-	Oceania	Lineage 1	blaTEM-1	0	floR*	mcr-3.1	0	0	0	0	aph(3'')-Ib,aph(6)-Id	0	0	0	sul2	tet(A)	0	1	0	pST incAC 3	0
AUSMDU00004549	SAMN18614565	Australia	This study	human	2015	34	I 4,[5],12:i:-	Oceania	Lineage 1	blaTEM-1	catA2	floR*	mcr-3.1	blaCTX-M-55	0	0	0	aph(3'')-Ib,aph(6)-Id	0	qnrS1	0	sul2	tet(A)	0	1	0	pST incAC 3	0
AUSMDU00004555	SAMN18614577	Australia	This study	human	2016	34	I 4,[5],12:i:-	Oceania	Lineage 3	0	0	0	mcr-3.1*	blaCTX-M-14	0	mph(A)	0	aac(3)-IIa	0	qnrS1	0	0	tet(B)	0	0	pST incHI2 2	0	0
AUSMDU00004556	SAMN18614579	Australia	This study	human	2016	34	I 4,[5],12:i:-	South East Asia	Lineage 3	blaTEM-1	catA2	floR*	0	blaCTX-M-55	0	0	0	aph(3'')-Ib,aph(6)-Id	0	qnrS1	0	0	tet(A),tet(B)	0	0	0	pST incAC 3	0
AUSMDU00005124	SAMN18614582	Australia	This study	bovine	2016	34	I 4,[5],12:i:-	Oceania	Lineage 2	blaTEM-1	0	0	0	0	blaCMY-2	0	0	aph(3'')-Ib,aph(6)-Id,aph(3')-Ia	0	0	0	sul2	tet(B)	dfrA5	1	pST incHI2 4	0	pST incI 23
AUSMDU00005128	SAMN18614585	Australia	This study	human	2016	34	I 4,[5],12:i:-	Oceania	Lineage 2	blaTEM-1	0	0	0	0	blaCMY-2	0	0	aph(3'')-Ib,aph(6)-Id,aph(3')-Ia	0	0	0	sul2	tet(B)	dfrA5	1	pST incHI2 4	0	pST incI 23
AUSMDU00005172	SAMN18614561	Australia	This study	human	2015	34	I 4,[5],12:i:-	Oceania	Lineage 2	blaTEM-1	0	0	0	0	blaCMY-2	0	0	aph(3'')-Ib,aph(6)-Id	0	0	0	sul2	tet(B)	0	1	0	0	pST incI 23
AUSMDU00005173	SAMN18614564	Australia	This study	human	2015	34	I 4,[5],12:i:-	Oceania	Lineage 1	0	catA2	floR*	0	blaCTX-M-55	0	0	ble	aac(3)-IIa,aadA22,aph(6)-Ic*,aph(3')-IIa,aph(3'')-Ib,aph(6)-Id	0	0	0	sul2	tet(A)	0	0	pST incHI2 2	pST incAC 3	0
AUSMDU00005174	SAMN18614566	Australia	This study	human	2015	34	I 4,[5],12:i:-	Oceania	Lineage 2	blaTEM-1	0	0	0	0	blaCMY-2	0	0	aph(3'')-Ib,aph(6)-Id	0	0	0	sul2	tet(A),tet(B)	dfrA5	1	pST incHI2 4	0	pST incI 23
AUSMDU00005175	SAMN18614567	Australia	This study	human	2015	34	I 4,[5],12:i:-	Oceania	Lineage 2	blaTEM-1	0	0	0	0	blaCMY-2	0	0	aph(3'')-Ib,aph(6)-Id	0	0	0	sul2	tet(A),tet(B)	dfrA5	1	pST incHI2 4	0	pST incI 23
AUSMDU00005176	SAMN18614568	Australia	This study	human	2015	34	I 4,[5],12:i:-	Oceania	Lineage 2	blaTEM-1	0	0	0	0	blaCMY-2	0	0	aph(3'')-Ib,aph(6)-Id	0	0	0	sul2	tet(B)	dfrA5	1	pST incHI2 4	0	pST incI 23
AUSMDU00005177	SAMN18614570	Australia	This study	bovine	2015	34	I 4,[5],12:i:-	Oceania	Lineage 2	blaTEM-1	0	0	0	0	blaCMY-2	0	0	aph(3'')-Ib,aph(6)-Id,aph(3')-Ia	0	0	0	sul2	tet(A),tet(B)	dfrA5	1	pST incHI2 4	0	pST incI 23
AUSMDU00005178	SAMN18614571	Australia	This study	bovine	2015	34	I 4,[5],12:i:-	Oceania	Lineage 2	blaTEM-1	0	0	0	0	blaCMY-2	0	0	aph(3'')-Ib,aph(6)-Id	0	0	0	sul2	tet(B)	0	1	0	0	pST incI 23
AUSMDU00005182	SAMN18614576	Australia	This study	human	2016	34	I 4,[5],12:i:-	Oceania	Lineage 2	blaTEM-1	0	0	0	0	blaCMY-2	0	0	aph(3'')-Ib,aph(6)-Id	0	0	0	sul2	tet(A),tet(B)	dfrA5	1	pST incHI2 4	0	pST incI 23
AUSMDU00005186	SAMN18614580	Australia	This study	human	2015	34	I 4,[5],12:i:-	Oceania	Lineage 1	0	catA2	floR*	0	blaCTX-M-55	0	0	ble	aac(3)-IIa,aadA22,aph(6)-Ic*,aph(3')-IIa,aph(3'')-Ib,aph(6)-Id	0	0	0	sul2	tet(A)	0	0	0	pST incAC 3	0
AUSMDU00005189	SAMN18614581	Australia	This study	bovine	2016	34	I 4,[5],12:i:-	Oceania	Lineage 2	blaTEM-1	0	0	0	0	blaCMY-2	0	0	aph(3'')-Ib,aph(6)-Id,aph(3')-Ia	0	0	0	sul2	tet(A),tet(B)	dfrA5	1	pST incHI2 4	0	pST incI 23
AUSMDU00007171	SAMN18614597	Australia	This study	human	2017	34	I 4,[5],12:i:-	Oceania	Lineage 2	blaTEM-1	0	0	0	0	0	0	0	aph(3'')-Ib,aph(6)-Id	0	0	0	sul2	tet(B)	0	1	0	0	0
AUSMDU00008979	SAMN13191646	Australia	This study	human	2012	34	I 4,[5],12:i:-	South East Asia	Lineage 1	0	0	0	mcr-3.1	0	0	0	0	aph(3'')-Ib,aph(6)-Id,aph(3')-IIa,aac(3)-IId	0	qnrS1	0	sul2	tet(A)	0	0	0	pST incAC 3	0
AUSMDU00009587	SAMN18614586	Australia	This study	human	2016	34	I 4,[5],12:i:-	Oceania	Lineage 2	blaTEM-1	0	0	0	0	blaCMY-2	0	0	aph(3'')-Ib,aph(6)-Id,aph(3')-Ia	0	0	0	sul2	tet(B)	dfrA5	1	pST incHI2 4	0	pST incI 23
AUSMDU00009606	SAMN18614604	Australia	This study	human	2017	34	I 4,[5],12:i:-	Oceania	Lineage 3	0	cmlA1	0	mcr-3.2	blaCTX-M-55	0	0	bleO*	aadA1,aadA2,aph(3')-Ia,aac(3)-IId,aph(6)-Id,aph(3'')-Ib*	0	qnrS1	0	sul3	tet(A),tet(B)*	dfrA12	0	0	0	0
AUSMDU00009648	SAMN18614588	Australia	This study	human	2016	34	I 4,[5],12:i:-	Oceania	Lineage 2	blaTEM-1	0	0	0	0	blaCMY-2	0	0	aph(3'')-Ib,aph(6)-Id,aph(3')-Ia	0	0	0	sul2	tet(B)	dfrA5	1	pST incHI2 4	0	pST incI 23
AUSMDU00009663	SAMN18614598	Australia	This study	human	2017	34	I 4,[5],12:i:-	Oceania	Lineage 3	blaTEM-1	cmlA1	floR*	0	blaCTX-M-55	0	lnu(F)	0	aadA1,aph(3')-Ia	0	qnrS1	0	sul2	tet(A)*,tet(M)*	dfrA12	0	0	0	0
AUSMDU00009664	SAMN18614599	Australia	This study	human	2017	34	I 4,[5],12:i:-	Oceania	Lineage 2	blaTEM-1	0	0	0	0	blaCMY-2	0	0	aph(3'')-Ib,aph(6)-Id,aph(3')-Ia	0	0	0	sul2	tet(B)	dfrA5	1	pST incHI2 4	0	pST incI 23
AUSMDU00009669	SAMN18614601	Australia	This study	human	2017	34	I 4,[5],12:i:-	Oceania	Lineage 2	blaTEM-1	0	0	0	0	blaCMY-2	0	0	aph(3'')-Ib,aph(6)-Id,aph(3')-Ia	0	0	0	sul2	tet(B)	dfrA5	1	pST incHI2 4	0	pST incI 23
AUSMDU00009670	SAMN18614602	Australia	This study	human	2017	34	I 4,[5],12:i:-	Oceania	Lineage 2	blaTEM-1	0	0	0	0	blaCMY-2	0	0	aph(3'')-Ib,aph(6)-Id,aph(3')-Ia	0	0	0	sul2	tet(B)	dfrA5	1	pST incHI2 4	0	pST incI 23
AUSMDU00009673	SAMN18614603	Australia	This study	human	2017	34	I 4,[5],12:i:-	Oceania	Lineage 2	blaTEM-1	0	0	0	0	blaCMY-2	0	0	aph(3'')-Ib,aph(6)-Id,aph(3')-Ia	0	0	0	sul2	tet(B)	dfrA5	1	pST incHI2 4	0	pST incI 23
AUSMDU00010694	SAMN18614608	Australia	This study	human	2017	34	I 4,[5],12:i:-	Oceania	Lineage 2	blaTEM-1	0	0	0	0	blaCMY-2	0	0	aph(3'')-Ib,aph(6)-Id,aph(3')-Ia	0	0	0	sul2	tet(B)	dfrA5	1	pST incHI2 4	0	pST incI 23
AUSMDU00011133	SAMN18614605	Australia	This study	bovine	2017	34	I 4,[5],12:i:-	Oceania	Lineage 2	blaTEM-1	0	0	0	0	blaCMY-2	0	0	aph(3'')-Ib,aph(6)-Id,aph(3')-Ia	0	0	0	sul2	tet(B)	dfrA5	1	pST incHI2 4	0	pST incI 23
AUSMDU00011333	SAMN18614559	Australia	This study	bovine	2015	34	I 4,[5],12:i:-	Oceania	Lineage 2	blaTEM-1	0	0	0	0	blaCMY-2	0	0	aph(3'')-Ib,aph(6)-Id	0	0	0	sul2	tet(B)	0	1	0	0	pST incI 23
AUSMDU00012410	SAMN18614609	Australia	This study	human	2017	34	I 4,[5],12:i:-	Oceania	Lineage 2	blaTEM-1	0	0	0	0	blaCMY-2	0	0	aph(3'')-Ib,aph(6)-Id,aph(3')-Ia	0	0	0	sul2	tet(B)	dfrA5	1	pST incHI2 4	0	pST incI 23*
AUSMDU00017281	SAMN18614590	Australia	This study	human	2016	34	I 4,[5],12:i:-	Oceania	Lineage 2	blaTEM-1	0	0	0	0	blaCMY-2	0	0	aph(3'')-Ib,aph(6)-Id,aph(3')-Ia	0	0	0	sul2	tet(B)	dfrA5	1	pST incHI2 4	0	pST incI 23
AUSMDU00017282	SAMN18614591	Australia	This study	human	2016	34	I 4,[5],12:i:-	South East Asia	Lineage 3	blaTEM-1	catA2	0	0	blaCTX-M-55	0	mph(A),lnu(F)*	0	aph(3'')-Ib,aph(6)-Id,aph(3')-Ia,aac(3)-IId	0	qnrS1	0	sul2,sul1	tet(M)*	dfrA12*	1	pST incHI2 2	0	0
AUSMDU00017284	SAMN18614593	Australia	This study	human	2016	34	I 4,[5],12:i:-	Oceania	Lineage 2	blaTEM-1	0	0	0	0	blaCMY-2	0	0	aph(3'')-Ib,aph(6)-Id,aph(3')-Ia	0	0	0	sul2	tet(B)	dfrA5	1	pST incHI2 4	0	pST incI 23
AUSMDU00018340	SAMN18614551	Australia	This study	human	2014	34	I 4,[5],12:i:-	South East Asia	Lineage 3	blaTEM-1	cmlA1	floR*	mcr-3.2	blaCTX-M-55	0	0	bleO*	aadA1,aadA2,aph(3')-Ia,aac(3)-IId,aph(6)-Id,aph(3'')-Ib*	0	qnrS1	0	sul3,sul2	tet(A)*,tet(B)	dfrA12	1	pST incHI2 3	0	0
AUSMDU00025519	SAMN18614475	Australia	This study	human	2007	34	I 4,[5],12:i:-	Oceania	Lineage 2	blaTEM-1	0	0	0	0	0	0	0	aph(3'')-Ib,aph(6)-Id	0	0	0	sul2	tet(B)	0	1	0	0	0
AUSMDU00025521	SAMN18614479	Australia	This study	human	2007	34	I 4,[5],12:i:-	South East Asia	Lineage 3	blaTEM-1	0	0	0	0	0	0	0	aph(3'')-Ib,aph(6)-Id	0	0	0	sul2	tet(B)	0	1	0	0	0
AUSMDU00025522	SAMN18614485	Australia	This study	human	2008	34	I 4,[5],12:i:-	Oceania	Lineage 2	blaTEM-1	0	0	0	0	0	0	0	aph(3'')-Ib,aph(6)-Id	0	0	0	sul2	tet(B)	0	1	0	0	0
AUSMDU00025525	SAMN18614491	Australia	This study	human	2009	34	I 4,[5],12:i:-	South East Asia	Lineage 3	blaTEM-1	0	0	0	0	0	0	0	aph(3'')-Ib,aph(6)-Id	0	0	0	sul2	tet(B)	0	1	0	0	0
AUSMDU00025527	SAMN18614515	Australia	This study	human	2011	34	I 4,[5],12:i:-	Oceania	Lineage 2	blaTEM-1	0	0	0	0	0	0	0	aph(3'')-Ib,aph(6)-Id	0	0	0	sul2	tet(B)	0	1	0	0	0
AUSMDU00025528	SAMN18614517	Australia	This study	human	2011	34	I 4,[5],12:i:-	Oceania	Lineage 2	blaTEM-1	0	0	0	0	0	0	0	aph(3'')-Ib,aph(6)-Id	0	0	0	sul2	tet(B)	0	1	0	0	0
AUSMDU00025529	SAMN18614525	Australia	This study	human	2012	34	I 4,[5],12:i:-	South East Asia	Lineage 3	blaTEM-1	catA2	floR*	0	0	0	lnu(F)	0	aac(3)-IId,aph(3'')-Ib*,aph(3')-Ia,aadA2*	0	0	arr-2	0	tet(A),tet(B)	dfrA14	0	pST incHI2 2	0	0
AUSMDU00025530	SAMN18614537	Australia	This study	human	2013	34	Typhimurium	Oceania	Other	blaTEM-1	0	0	0	0	0	0	0	aph(3'')-Ib,aph(6)-Id	0	0	0	sul2	tet(B)	0	1	0	0	0
AUSMDU00025531	SAMN18614539	Australia	This study	human	2013	34	Typhimurium	Oceania	Other	0	0	0	0	0	0	0	0	0	0	0	0	0	tet(B)	0	0	0	0	0
AUSMDU00025532	SAMN18614541	Australia	This study	human	2014	34	Typhimurium	Oceania	Other	blaTEM-1	0	0	0	0	0	0	0	aph(3'')-Ib,aph(6)-Id	0	0	0	sul2	0	0	0	0	0	0
AUSMDU00025533	SAMN18614545	Australia	This study	human	2014	34	I 4,[5],12:i:-	Oceania	Lineage 2	blaTEM-1	0	0	0	0	0	0	0	aph(3'')-Ib,aph(6)-Id	0	0	0	sul2	tet(B)	0	1	0	0	0
AUSMDU00025535	SAMN18614546	Australia	This study	human	2014	34	I 4,[5],12:i:-	Oceania	Lineage 2	blaTEM-1	0	0	0	0	0	0	0	aph(3'')-Ib,aph(6)-Id	0	0	0	sul2	tet(B)	0	1	0	0	0
AUSMDU00025536	SAMN18614547	Australia	This study	human	2014	34	Typhimurium	Oceania	Other	0	0	0	0	0	0	0	0	0	0	0	0	0	tet(B)	0	0	0	0	0
AUSMDU00025538	SAMN18614552	Australia	This study	human	2014	34	I 4,[5],12:i:-	Oceania	Lineage 2	blaTEM-1	0	0	0	0	0	0	0	aph(6)-Id,aph(3'')-Ib*	0	0	0	sul2	tet(B)	0	1	0	0	0
AUSMDU00025539	SAMN18614557	Australia	This study	human	2014	34	I 4,[5],12:i:-	Oceania	Lineage 3	blaTEM-1	0	0	0	0	0	0	0	aph(3'')-Ib,aph(6)-Id	0	0	0	sul2	tet(B)	0	1	0	0	0
AUSMDU00025543	SAMN18614563	Australia	This study	human	2015	34	I 4,[5],12:i:-	Oceania	Lineage 3	blaTEM-1	0	0	0	0	0	0	0	aph(3'')-Ib,aph(6)-Id	0	0	0	sul2	tet(B)	0	1	0	0	0
AUSMDU00025544	SAMN18614569	Australia	This study	human	2015	34	I 4,[5],12:i:-	Oceania	Lineage 3	blaTEM-1	0	0	0	0	0	0	0	aph(6)-Id	0	0	0	sul2	tet(B)	dfrA14	0	0	0	0
AUSMDU00025546	SAMN18614572	Australia	This study	human	2015	34	I 4,[5],12:i:-	South East Asia	Lineage 3	blaTEM-1	0	0	0	0	0	0	0	aph(3'')-Ib,aph(6)-Id	0	0	0	sul2	tet(B)	0	1	0	0	0
AUSMDU00025547	SAMN18614573	Australia	This study	human	2015	34	I 4,[5],12:i:-	Oceania	Lineage 2	blaTEM-1	0	0	0	0	0	0	0	aph(3'')-Ib,aph(6)-Id	0	0	0	sul2	tet(B)	0	1	0	0	0
AUSMDU00025548	SAMN18614574	Australia	This study	human	2015	34	I 4,[5],12:i:-	South East Asia	Lineage 3	blaTEM-1	0	0	0	0	0	0	0	aph(3'')-Ib,aph(6)-Id	0	0	0	sul2	tet(B)	0	1	0	0	0
AUSMDU00025549	SAMN18614575	Australia	This study	human	2015	34	I 4,[5],12:i:-	Oceania	Lineage 2	blaTEM-1	0	0	0	0	0	0	0	aph(3'')-Ib,aph(6)-Id	0	0	0	sul2	tet(B)	0	1	0	0	0
AUSMDU00025552	SAMN18614583	Australia	This study	human	2016	34	I 4,[5],12:i:-	Oceania	Lineage 2	blaTEM-1	0	0	0	0	0	0	0	aph(3'')-Ib,aph(6)-Id	0	0	0	sul2	tet(B)	0	1	0	0	0
AUSMDU00025553	SAMN18614584	Australia	This study	human	2016	34	I 4,[5],12:i:-	South East Asia	Other	0	0	floR*	mcr-3.1	0	0	mph(A)	0	aph(3'')-Ib,aph(6)-Id,aac(3)-IId	0	qnrS1	0	sul2	tet(A)	0	0	0	pST incAC 3	0
AUSMDU00025555	SAMN18614587	Australia	This study	human	2016	34	I 4,[5],12:i:-	Oceania	Lineage 3	blaTEM-1	0	0	0	0	0	0	0	aph(3'')-Ib,aph(6)-Id	0	0	0	sul2	tet(B)	0	1	0	0	0
AUSMDU00025556	SAMN18614589	Australia	This study	human	2016	34	I 4,[5],12:i:-	Oceania	Lineage 2	blaTEM-1	0	0	0	0	0	0	0	aph(3'')-Ib,aph(6)-Id	0	0	0	sul2	tet(B)	0	1	0	0	0
AUSMDU00025557	SAMN18614592	Australia	This study	human	2016	34	I 4,[5],12:i:-	Oceania	Lineage 2	blaTEM-1	0	0	0	0	0	0	0	aph(3'')-Ib,aph(6)-Id	0	0	0	sul2	tet(B)	0	1	0	0	0
AUSMDU00025559	SAMN18614594	Australia	This study	human	2017	34	I 4,[5],12:i:-	Oceania	Lineage 2	blaTEM-1	0	0	0	0	0	0	0	aph(3'')-Ib,aph(6)-Id	0	0	0	sul2	tet(B)	0	1	0	0	0
AUSMDU00025560	SAMN18614595	Australia	This study	human	2017	34	I 4,[5],12:i:-	Oceania	Lineage 3	blaTEM-1	0	0	0	0	0	0	0	aph(3'')-Ib,aph(6)-Id	0	0	0	sul2	tet(B)	0	1	0	0	0
AUSMDU00025561	SAMN18614596	Australia	This study	human	2017	34	I 4,[5],12:i:-	Oceania	Lineage 2	blaTEM-1	0	0	0	0	0	0	0	aph(3'')-Ib,aph(6)-Id	0	0	0	sul2	tet(B)	0	1	0	0	0
AUSMDU00025562	SAMN18614600	Australia	This study	human	2017	34	I 4,[5],12:i:-	Oceania	Lineage 2	blaTEM-1	0	0	0	0	0	0	0	aph(3'')-Ib,aph(6)-Id	0	0	0	sul2	tet(B)	0	1	0	0	0
AUSMDU00025566	SAMN18614606	Australia	This study	human	2017	34	I 4,[5],12:i:-	Oceania	Lineage 2	blaTEM-1	0	0	0	0	0	0	0	aph(3'')-Ib,aph(6)-Id,aph(3')-Ia	0	0	0	sul2	tet(A),tet(B)	dfrA5	1	pST incHI2 4	0	0
AUSMDU00025567	SAMN18614607	Australia	This study	human	2017	34	I 4,[5],12:i:-	Oceania	Lineage 2	blaTEM-1	0	0	0	0	0	0	0	aph(3'')-Ib,aph(6)-Id	0	0	0	sul2	tet(B)	0	1	0	0	0
AUSMDU00025687	SAMN18614578	Australia	This study	human	2016	34	I 4,[5],12:i:-	Oceania	Lineage 3	0	0	0	0	0	0	0	0	0	0	0	0	0	tet(B)	0	0	0	0	0
AUSMDU00026590	SAMN18614478	Australia	This study	human	2007	34	I 4,[5],12:i:-	Oceania	Lineage 3	0	0	0	0	0	0	0	0	0	0	0	0	0	tet(B)	0	0	0	0	0
AUSMDU00026732	SAMN18614480	Australia	This study	human	2007	34	I 4,[5],12:i:-	South East Asia	Lineage 3	0	0	0	0	0	0	0	0	0	0	0	0	0	0	0	0	0	0	0
AUSMDU00026733	SAMN18614483	Australia	This study	human	2008	34	I 4,[5],12:i:-	Oceania	Lineage 2	blaTEM-1	0	0	0	0	0	0	0	aph(3'')-Ib,aph(6)-Id	0	0	0	sul2	tet(B)	0	1	0	0	0
AUSMDU00026734	SAMN18614484	Australia	This study	human	2008	34	I 4,[5],12:i:-	Oceania	Lineage 2	blaTEM-1	0	0	0	0	0	0	0	aph(3'')-Ib,aph(6)-Id	0	0	0	sul2	tet(B)	0	1	0	0	0
AUSMDU00026736	SAMN18614497	Australia	This study	human	2010	34	I 4,[5],12:i:-	Oceania	Lineage 2	blaTEM-1	0	0	0	0	0	0	0	aph(3'')-Ib,aph(6)-Id	0	0	0	sul2	tet(B)	0	1	0	0	0
AUSMDU00026737	SAMN18614498	Australia	This study	human	2010	34	I 4,[5],12:i:-	Oceania	Lineage 2	blaTEM-1	0	0	0	0	0	0	0	aph(3'')-Ib,aph(6)-Id	0	0	0	sul2	tet(B)	0	1	0	0	0
AUSMDU00026739	SAMN18614519	Australia	This study	human	2011	34	I 4,[5],12:i:-	Oceania	Lineage 2	blaTEM-1	0	0	0	0	0	0	0	aph(3'')-Ib,aph(6)-Id	0	0	0	sul2	tet(B)	0	1	0	0	0
AUSMDU00026741	SAMN18614526	Australia	This study	human	2012	34	I 4,[5],12:i:-	Oceania	Lineage 3	blaTEM-1	0	0	0	0	0	0	0	aph(3'')-Ib,aph(6)-Id	0	0	0	sul2	tet(B)	0	1	0	0	0
AUSMDU00026742	SAMN18614532	Australia	This study	human	2013	34	I 4,[5],12:i:-	Oceania	Lineage 2	blaTEM-1	0	0	0	0	0	0	0	aph(3'')-Ib,aph(6)-Id	0	0	0	sul2	tet(B)	0	1	0	0	0
AUSMDU00026743	SAMN18614540	Australia	This study	human	2013	34	Typhimurium	Oceania	Other	0	0	0	0	0	0	0	0	0	0	0	0	0	0	0	0	0	0	0
AUSMDU00026744	SAMN18614553	Australia	This study	human	2014	34	I 4,[5],12:i:-	South East Asia	Lineage 3	blaTEM-1	0	0	0	0	0	0	0	aph(3'')-Ib,aph(6)-Id	0	0	0	sul2	tet(B)	0	1	0	0	0
AUSMDU00027903	SAMN18614486	Australia	This study	human	2009	34	I 4,[5],12:i:-	South East Asia	Lineage 3	blaTEM-1,blaOXA-1	catA1*	0	0	blaCTX-M-15	0	0	0	aadA1,aac(3)-IIa,aph(3'')-Ib,aac(6')-Ib-cr5,aph(6)-Id	0	qnrB1	0	0	tet(A),tet(B)	dfrA14	0	pST incHI2 1	0	0
AUSMDU00027906	SAMN18614487	Australia	This study	human	2009	34	I 4,[5],12:i:-	South East Asia	Lineage 3	0	0	0	0	blaCTX-M-14	0	mph(A)	0	0	0	0	0	0	tet(B)	0	0	pST incHI2 2	0	0
AUSMDU00027915	SAMN18614493	Australia	This study	human	2010	34	I 4,[5],12:i:-	South East Asia	Lineage 3	0	0	floR*	mcr-3.1	0	0	0	0	aph(6)-Id,aph(3'')-Ib*,aac(3)-IId	0	0	0	0	tet(A),tet(B)	0	0	0	pST incAC 3	0
AUSMDU00027917	SAMN18614496	Australia	This study	human	2010	34	I 4,[5],12:i:-	South East Asia	Lineage 3	blaTEM-1	0	floR*	0	0	blaCMY-2	0	0	aph(3'')-Ib,aph(6)-Id,aac(3)-IId	0	qnrS1	0	0	tet(A),tet(B)	0	0	0	pST incAC 3*	0
AUSMDU00027920	SAMN18614499	Australia	This study	human	2010	34	Typhimurium	South East Asia	Lineage 1	blaTEM-1	catA2	floR*	0	blaCTX-M-55	0	0	0	aph(3'')-Ib,aph(6)-Id,aac(3)-IId	0	qnrS1	0	sul2	tet(A)	0	1	0	pST incAC 3	0
AUSMDU00027921	SAMN18614500	Australia	This study	human	2010	34	I 4,[5],12:i:-	South East Asia	Lineage 3	blaTEM-1	0	0	0	blaCTX-M-15	0	0	0	aph(3'')-Ib,aph(6)-Id	0	0	0	sul2	tet(B)	0	1	0	0	pST incI 16
AUSMDU00027923	SAMN18614501	Australia	This study	human	2010	34	Typhimurium	South East Asia	Lineage 1	blaTEM-1	0	floR*	0	blaCTX-M-55	0	0	0	aph(3'')-Ib,aph(6)-Id	0	qnrS1	0	sul2	tet(A)	0	1	0	pST incAC 3	0
AUSMDU00027925	SAMN18614503	Australia	This study	human	2010	34	I 4,[5],12:i:-	South East Asia	Lineage 3	0	catA2	floR*	0	0	0	0	0	aph(6)-Id,aph(3'')-Ib*	0	qnrS1	0	0	tet(A),tet(B)	0	0	0	pST incAC 3	0
AUSMDU00027929	SAMN18614505	Australia	This study	human	2011	34	I 4,[5],12:i:-	South East Asia	Lineage 1	blaTEM-1	0	floR*	0	blaCTX-M-55	0	0	0	aph(3'')-Ib,aph(6)-Id,aac(3)-IId	0	qnrS1	0	sul2	tet(A)	0	1	0	pST incAC 3	0
AUSMDU00027930	SAMN18614506	Australia	This study	human	2011	34	I 4,[5],12:i:-	Oceania	Lineage 2	blaTEM-1	0	0	0	0	blaCMY-2	0	0	aph(3'')-Ib,aph(6)-Id	0	0	0	sul2	tet(B)	0	1	0	0	pST incI 23
AUSMDU00027933	SAMN18614508	Australia	This study	human	2011	34	I 4,[5],12:i:-	South East Asia	Lineage 1	blaTEM-1	0	0	0	blaCTX-M-55	0	0	0	aph(3'')-Ib,aph(6)-Id,aac(3)-IId,aadA2	0	0	0	sul2,sul1	tet(A)*,tet(M)	dfrA12	1	pST incHI2 2	0	0
AUSMDU00027934	SAMN18614509	Australia	This study	human	2011	34	I 4,[5],12:i:-	South East Asia	Lineage 3	0	catA2	floR*	0	blaCTX-M-55	0	0	0	aph(3'')-Ib,aph(6)-Id,aac(3)-IId	0	qnrS1	0	sul2	tet(A),tet(B)	0	0	0	pST incAC 3	0
AUSMDU00027935	SAMN18614510	Australia	This study	human	2011	34	I 4,[5],12:i:-	South East Asia	Lineage 3	0	catA2	floR*	0	blaCTX-M-55	0	0	0	aph(3'')-Ib,aph(6)-Id,aac(3)-IId	0	qnrS1	0	sul2	tet(A),tet(B)	0	0	0	pST incAC 3	0
AUSMDU00027936	SAMN18614511	Australia	This study	human	2011	34	I 4,[5],12:i:-	Oceania	Lineage 3	blaTEM-1	0	floR*	mcr-3.1	blaCTX-M-55	0	0	0	aph(6)-Id,aph(3'')-Ib*,aac(3)-IId	0	qnrS1	0	0	tet(A),tet(B)	0	0	0	pST incAC 3	0
AUSMDU00027937	SAMN18614512	Australia	This study	human	2011	34	I 4,[5],12:i:-	South East Asia	Lineage 3	0	0	floR*	mcr-3.1	0	0	0	0	aph(3'')-Ib,aph(6)-Id	0	0	0	sul2	tet(A),tet(B)	0	0	0	pST incAC 3	0
AUSMDU00027939	SAMN18614516	Australia	This study	human	2011	34	I 4,[5],12:i:-	Oceania	Lineage 3	blaTEM-1	0	0	0	blaCTX-M-14	0	0	0	aph(3'')-Ib,aph(6)-Id	0	0	0	sul2	tet(M)*,tet(B)	0	1	0	0	0
AUSMDU00027941	SAMN18614518	Australia	This study	human	2011	34	I 4,[5],12:i:-	South East Asia	Lineage 1	blaTEM-1	0	floR*	0	blaCTX-M-55	0	0	0	aph(6)-Id,aac(3)-IId,aadA2	0	0	0	sul2,sul1	tet(M)	dfrA12	0	pST incHI2 2	0	0
AUSMDU00027942	SAMN18614520	Australia	This study	human	2011	34	I 4,[5],12:i:-	South East Asia	Lineage 3	0	catA2	floR*	mcr-3.1	blaCTX-M-55	0	0	0	aph(3'')-Ib,aph(6)-Id,aac(3)-IId	0	qnrS1	0	sul2	tet(A),tet(B)	0	0	0	pST incAC 3	0
AUSMDU00027944	SAMN18614521	Australia	This study	human	2012	34	I 4,[5],12:i:-	South East Asia	Lineage 1	blaTEM-1	catA2	floR*	0	blaCTX-M-55	0	0	0	aph(3'')-Ib,aph(6)-Id,aac(3)-IId	0	qnrS1	0	sul2	tet(A)	0	1	0	pST incAC 3	0
AUSMDU00027945	SAMN18614522	Australia	This study	human	2012	34	I 4,[5],12:i:-	South East Asia	Lineage 3	blaTEM-1	catA2	floR*	mcr-3.1	blaCTX-M-55	0	0	0	aph(3'')-Ib,aph(6)-Id,aac(3)-IId	0	qnrS1	0	0	tet(A),tet(B)	0	0	0	pST incAC 3	0
AUSMDU00027947	SAMN18614523	Australia	This study	human	2012	34	I 4,[5],12:i:-	Oceania	Lineage 1	0	catA2	floR*	0	blaCTX-M-55	0	0	0	aph(3'')-Ib,aph(6)-Id,aac(3)-IId	0	qnrS1	0	sul2	tet(A)	0	0	0	pST incAC 3	0
AUSMDU00027950	SAMN18614524	Australia	This study	human	2012	34	I 4,[5],12:i:-	Oceania	Lineage 3	blaTEM-1	0	0	0	0	blaCMY-2	0	0	aph(3'')-Ib,aph(6)-Id	0	0	0	sul2	tet(B)	0	1	0	0	pST incI 72*
AUSMDU00027951	SAMN18614527	Australia	This study	human	2012	34	I 4,[5],12:i:-	South East Asia	Lineage 3	0	cmlA1	0	mcr-3.2	blaCTX-M-55	0	0	bleO*	aadA1,aadA2,aph(3')-Ia,aac(3)-IId,aph(6)-Id,aph(3'')-Ib*	0	qnrS1	0	sul3	tet(A),tet(B)	dfrA12	0	pST incHI2 3	0	0
AUSMDU00027953	SAMN18614529	Australia	This study	human	2013	34	I 4,[5],12:i:-	South East Asia	Lineage 3	0	0	0	0	blaCTX-M-14	0	0	0	0	0	0	0	0	tet(B)	0	0	0	0	0
AUSMDU00027954	SAMN18614531	Australia	This study	human	2013	34	I 4,[5],12:i:-	Oceania	Lineage 1	blaTEM-1	catA2	floR*	0	blaCTX-M-55	0	0	0	aph(3'')-Ib,aph(6)-Id	0	qnrS1	0	sul2	tet(A)	0	1	0	pST incAC 3	0
AUSMDU00027955	SAMN18614533	Australia	This study	human	2013	34	I 4,[5],12:i:-	Oceania	Lineage 3	blaTEM-1	catA2	floR*	mcr-3.1	blaCTX-M-55	0	0	0	aph(3'')-Ib,aph(6)-Id	0	qnrS1	0	0	tet(A),tet(B)	0	0	0	pST incAC 3	0
AUSMDU00027958	SAMN18614535	Australia	This study	human	2013	34	I 4,[5],12:i:-	Oceania	Lineage 3	blaTEM-1	0	0	mcr-3.2	blaCTX-M-55	0	0	bleO*	aph(3')-Ia,aph(6)-Id,aph(3'')-Ib*	0	qnrS1	0	sul2	tet(A),tet(B)	dfrA15*	1	pST incHI2 3	0	0
AUSMDU00027961	SAMN18614542	Australia	This study	human	2014	34	I 4,[5],12:i:-	South East Asia	Lineage 3	blaTEM-1	catA2	floR*	0	blaCTX-M-55	0	0	0	aph(3'')-Ib,aph(6)-Id,aac(3)-IId	0	qnrS1	0	0	tet(A),tet(B)	0	0	0	pST incAC 3	0
AUSMDU00027965	SAMN18614543	Australia	This study	human	2014	34	I 4,[5],12:i:-	South East Asia	Lineage 3	blaTEM-1	catA2	0	mcr-3.1	blaCTX-M-55	0	0	0	aph(3'')-Ib,aph(6)-Id,aac(3)-IId	0	qnrS1	0	sul2	tet(B)	0	1	0	0	0
AUSMDU00027966	SAMN18614544	Australia	This study	human	2014	34	I 4,[5],12:i:-	South East Asia	Lineage 3	blaTEM-1	catA2	0	mcr-3.1	blaCTX-M-55	0	0	0	aph(3'')-Ib,aph(6)-Id,aac(3)-IId	0	qnrS1	0	sul2	tet(B)	0	1	0	0	0
AUSMDU00027967	SAMN18614548	Australia	This study	human	2014	34	I 4,[5],12:i:-	Oceania	Lineage 3	blaTEM-1	catA2	floR*	mcr-3.1	blaCTX-M-55	0	0	0	aph(3'')-Ib,aph(6)-Id,aac(3)-IId	0	qnrS1	0	sul2	tet(A)	0	1	0	pST incAC 3	0
AUSMDU00027968	SAMN18614549	Australia	This study	human	2014	34	I 4,[5],12:i:-	Oceania	Lineage 1	0	catA2	floR*	0	blaCTX-M-55	0	0	0	aph(3'')-Ib,aph(6)-Id,aac(3)-IId	0	qnrS1	0	sul2	tet(A)	0	0	0	pST incAC 3	0
AUSMDU00027969	SAMN18614550	Australia	This study	human	2014	34	I 4,[5],12:i:-	South East Asia	Lineage 3	blaTEM-1	catA2	floR*	0	blaCTX-M-55	0	0	0	aph(3'')-Ib,aph(6)-Id	0	qnrS1	0	sul2	tet(A)	0	1	0	pST incAC 3	0
AUSMDU00027981	SAMN18614554	Australia	This study	human	2014	34	I 4,[5],12:i:-	Oceania	Lineage 3	blaTEM-1	0	floR*	0	blaCTX-M-14	0	erm(42)	0	aac(3)-VIa,aph(6)-Id,aph(3'')-Ib,aadA22	0	qnrS1	0	sul2	tet(M)*,tet(B)	0	1	0	0	0
AUSMDU00027982	SAMN18614555	Australia	This study	human	2014	34	I 4,[5],12:i:-	Oceania	Lineage 2	blaTEM-1	0	0	0	0	blaCMY-2	0	0	aph(3'')-Ib,aph(6)-Id,aph(3')-Ia	0	0	0	sul2	tet(A),tet(B)	dfrA5	1	pST incHI2 4	0	pST incI 23
AUSMDU00027985	SAMN18614556	Australia	This study	human	2014	34	I 4,[5],12:i:-	Oceania	Lineage 2	blaTEM-1	0	0	0	0	blaCMY-2	0	0	aph(3'')-Ib,aph(6)-Id,aph(3')-Ia	0	0	0	sul2	tet(A),tet(B)	dfrA5	1	pST incHI2 4	0	pST incI 23
AUSMDU00027991	SAMN18614558	Australia	This study	human	2015	34	I 4,[5],12:i:-	Oceania	Lineage 2	blaTEM-1	0	0	0	0	blaCMY-2	0	0	aph(3'')-Ib,aph(6)-Id,aph(3')-Ia	0	0	0	sul2	tet(A),tet(B)	dfrA5	1	pST incHI2 4	0	pST incI 23
AUSMDU00027996	SAMN18614560	Australia	This study	human	2015	34	I 4,[5],12:i:-	Oceania	Lineage 2	blaTEM-1	0	0	0	0	blaCMY-2	0	0	aph(3'')-Ib,aph(6)-Id	0	0	0	sul2	tet(B)	0	1	0	0	pST incI 23
AUSMDU00028000	SAMN18614476	Australia	This study	human	2007	34	I 4,[5],12:i:-	South East Asia	Lineage 3	blaTEM-1	0	0	0	0	0	0	0	aph(3'')-Ib,aph(6)-Id	0	0	0	sul2	tet(B)	0	1	0	0	0
AUSMDU00028002	SAMN18614477	Australia	This study	human	2007	34	I 4,[5],12:i:-	South East Asia	Lineage 3	blaTEM-1	0	0	0	0	0	0	0	aph(3'')-Ib,aph(6)-Id	0	0	0	sul2	tet(B)	0	1	0	0	0
AUSMDU00028005	SAMN18614481	Australia	This study	human	2008	34	I 4,[5],12:i:-	Oceania	Lineage 2	blaTEM-1	0	0	0	0	0	0	0	aph(3'')-Ib,aph(6)-Id	0	0	0	sul2	tet(B)	0	1	0	0	0
AUSMDU00028006	SAMN18614482	Australia	This study	human	2008	34	I 4,[5],12:i:-	Oceania	Lineage 2	blaTEM-1	0	0	0	0	0	0	0	aph(3'')-Ib,aph(6)-Id	0	0	0	sul2	tet(B)	0	1	0	0	0
AUSMDU00028009	SAMN18614488	Australia	This study	human	2009	34	I 4,[5],12:i:-	Oceania	Lineage 2	blaTEM-1	0	0	0	0	0	0	0	aph(3'')-Ib,aph(6)-Id	0	0	0	sul2	tet(B)	0	1	0	0	0
AUSMDU00028011	SAMN18614489	Australia	This study	human	2009	34	I 4,[5],12:i:-	Oceania	Lineage 2	blaTEM-1	0	0	0	0	0	0	0	aph(3'')-Ib,aph(6)-Id	0	0	0	sul2	tet(B)	0	1	0	0	0
AUSMDU00028012	SAMN18614490	Australia	This study	human	2009	34	I 4,[5],12:i:-	Oceania	Lineage 2	blaTEM-1	0	0	0	0	0	0	0	aph(3'')-Ib,aph(6)-Id	0	0	0	sul2	tet(B)	0	1	0	0	0
AUSMDU00028015	SAMN18614492	Australia	This study	human	2010	34	I 4,[5],12:i:-	Oceania	Lineage 2	blaTEM-1	0	0	0	0	0	0	0	aph(3'')-Ib,aph(6)-Id	0	0	0	sul2	tet(B)	0	1	0	0	0
AUSMDU00028018	SAMN18614494	Australia	This study	human	2010	34	I 4,[5],12:i:-	Oceania	Lineage 2	blaTEM-1	0	0	0	0	0	0	0	aph(3'')-Ib,aph(6)-Id	0	0	0	sul2	tet(B)	0	1	0	0	0
AUSMDU00028020	SAMN18614495	Australia	This study	human	2010	34	I 4,[5],12:i:-	Oceania	Lineage 2	blaTEM-1	0	0	0	0	0	0	0	aph(3'')-Ib,aph(6)-Id	0	0	0	sul2	tet(B)	0	1	0	0	0
AUSMDU00028021	SAMN18614502	Australia	This study	human	2010	34	I 4,[5],12:i:-	South East Asia	Lineage 3	blaTEM-1	0	0	0	0	0	0	0	aph(3'')-Ib,aph(6)-Id	0	0	0	sul2	tet(B)	0	1	0	0	0
AUSMDU00028022	SAMN18614504	Australia	This study	human	2011	34	I 4,[5],12:i:-	Oceania	Other	blaTEM-1	0	0	0	0	0	0	0	aph(3'')-Ib,aph(6)-Id	0	0	0	sul2	tet(B)	0	1	0	0	0
AUSMDU00028024	SAMN18614507	Australia	This study	human	2011	34	I 4,[5],12:i:-	South East Asia	Other	blaTEM-1	0	0	0	0	0	0	0	aph(3'')-Ib,aph(6)-Id	0	0	0	sul2	tet(B)	0	1	0	0	0
AUSMDU00028025	SAMN18614513	Australia	This study	human	2011	34	I 4,[5],12:i:-	Oceania	Lineage 2	blaTEM-1	0	0	0	0	0	0	0	aph(3'')-Ib,aph(6)-Id	0	0	0	sul2	tet(B)	0	1	0	0	0
AUSMDU00028026	SAMN18614514	Australia	This study	human	2011	34	I 4,[5],12:i:-	Oceania	Lineage 3	blaTEM-1	0	0	0	0	0	0	0	aph(3'')-Ib,aph(6)-Id	0	0	0	sul2	tet(B)	0	1	0	0	0
AUSMDU00028036	SAMN18614528	Australia	This study	human	2013	34	I 4,[5],12:i:-	South East Asia	Lineage 3	blaTEM-1	0	0	0	0	0	0	0	aph(3'')-Ib,aph(6)-Id	0	0	0	sul2	tet(B)	0	1	0	0	0
AUSMDU00028037	SAMN18614534	Australia	This study	human	2013	34	I 4,[5],12:i:-	Oceania	Lineage 2	blaTEM-1	0	0	0	0	0	0	0	aph(3'')-Ib,aph(6)-Id	0	0	0	sul2	tet(B)	0	1	0	0	0
AUSMDU00028039	SAMN18614536	Australia	This study	human	2013	34	Typhimurium	Oceania	Other	blaTEM-1	0	0	0	0	0	0	0	aph(3'')-Ib,aph(6)-Id	0	0	0	sul2	tet(B)	0	1	0	0	0
AUSMDU00028040	SAMN18614538	Australia	This study	human	2013	34	I 4,[5],12:i:-	Oceania	Lineage 2	blaTEM-1	0	0	0	0	0	0	0	aph(3'')-Ib,aph(6)-Id	0	0	0	sul2	tet(B)	0	1	0	0	0
ERR024630	Public	UK	Petrovska et al	pig	2007	34	I 4,[5],12:i:-	North West Europe	Other	blaTEM-1	0	0	0	0	0	0	0	aph(3'')-Ib,aph(6)-Id	0	0	0	sul2	tet(B)	0	1	0	0	0
ERR024638	Public	UK	Petrovska et al	pig	2007	34	I 4,[5],12:i:-	North West Europe	Other	blaTEM-1	0	0	0	0	0	0	0	aph(3'')-Ib,aph(6)-Id	0	0	0	sul2	tet(B)	0	1	0	0	0
ERR024639	Public	UK	Petrovska et al	pig	2007	34	I 4,[5],12:i:-	North West Europe	Other	blaTEM-1	0	0	0	0	0	0	0	aph(3'')-Ib,aph(6)-Id	0	0	0	sul2	tet(B)	0	1	0	0	0
ERR024640	Public	UK	Petrovska et al	dog	2007	34	I 4,[5],12:i:-	North West Europe	Other	blaTEM-1	0	0	0	0	0	0	0	aph(3'')-Ib,aph(6)-Id	0	0	0	sul2	tet(B)	0	1	0	0	0
ERR038766	Public	UK	Petrovska et al	chicken	2010	34	I 4,[5],12:i:-	North West Europe	Other	blaTEM-1	0	0	0	0	0	0	0	aph(3'')-Ib,aph(6)-Id	0	0	0	sul2	tet(B)	0	1	0	0	0
ERR038767	Public	UK	Petrovska et al	pig	2010	34	I 4,[5],12:i:-	North West Europe	Other	0	0	0	0	0	0	0	0	0	0	0	0	0	0	0	0	0	0	0
ERR038768	Public	UK	Petrovska et al	bird	2008	34	I 4,[5],12:i:-	North West Europe	Other	blaTEM-1	0	0	0	0	0	0	0	aph(3'')-Ib,aph(6)-Id	0	0	0	sul2	tet(B)	0	1	0	0	0
ERR038782	Public	UK	Petrovska et al	sheep	2008	34	I 4,[5],12:i:-	North West Europe	Other	blaTEM-1	0	0	0	0	0	0	0	aph(3'')-Ib,aph(6)-Id	0	0	0	sul2	tet(B)	0	1	0	0	0
ERR038785	Public	UK	Petrovska et al	cattle	2010	34	I 4,[5],12:i:-	North West Europe	Other	blaTEM-1	0	0	0	0	0	0	0	aph(3'')-Ib,aph(6)-Id	0	0	0	sul2	tet(B)	0	1	0	0	0
ERR038786	Public	UK	Petrovska et al	pig	2010	34	I 4,[5],12:i:-	North West Europe	Other	0	0	0	0	0	0	0	sat2	0	0	0	0	0	0	0	0	0	0	0
ERR038787	Public	UK	Petrovska et al	chicken	2010	34	I 4,[5],12:i:-	North West Europe	Other	0	0	0	0	0	0	0	sat2	0	0	0	0	0	0	0	0	0	0	0
ERR038790	Public	UK	Petrovska et al	chicken	2010	34	I 4,[5],12:i:-	North West Europe	Other	blaTEM-1	0	0	0	0	0	0	0	aph(3'')-Ib,aph(6)-Id	0	0	0	sul2	tet(B)	0	1	0	0	0
ERR039363	Public	UK	Petrovska et al	chicken	2010	34	I 4,[5],12:i:-	North West Europe	Other	0	0	0	0	0	0	0	sat2	0	0	0	0	0	0	0	0	0	0	0
ERR039368	Public	UK	Petrovska et al	pig	2006	34	I 4,[5],12:i:-	North West Europe	Other	blaTEM-1	0	0	0	0	0	0	0	aph(3'')-Ib,aph(6)-Id	0	0	0	sul2	tet(B)	0	1	0	0	0
ERR039370	Public	UK	Petrovska et al	pig	2009	34	I 4,[5],12:i:-	North West Europe	Other	blaTEM-1	0	0	0	0	0	0	0	aph(3'')-Ib,aph(6)-Id	0	0	0	sul2	tet(B)	0	1	0	0	0
ERR039371	Public	UK	Petrovska et al	pig	2009	34	I 4,[5],12:i:-	North West Europe	Other	blaTEM-1	0	0	0	0	0	0	0	aph(3'')-Ib,aph(6)-Id	0	0	0	sul2	tet(B)	0	1	0	0	0
ERR039372	Public	UK	Petrovska et al	pig	2010	34	I 4,[5],12:i:-	North West Europe	Other	blaTEM-1	0	0	0	0	0	0	0	aph(3'')-Ib,aph(6)-Id	0	0	0	sul2	tet(B)	0	1	0	0	0
ERR056901	Public	UK	Petrovska et al	human	2010	34	I 4,[5],12:i:-	North West Europe	Other	blaTEM-1	0	0	0	0	0	0	0	aph(3'')-Ib,aph(6)-Id	0	0	0	sul2	0	0	0	0	0	0
ERR056909	Public	UK	Petrovska et al	human	2010	34	I 4,[5],12:i:-	North West Europe	Other	blaTEM-1	0	0	0	0	0	0	0	aph(3'')-Ib,aph(6)-Id	0	0	0	sul2	tet(B)	0	1	0	0	0
ERR056922	Public	Italy	Petrovska et al	pig	2006	34	I 4,[5],12:i:-	South East Europe	Other	blaTEM-1	0	0	0	0	0	0	0	aph(3'')-Ib,aph(6)-Id	0	0	0	sul2	tet(B)	0	1	0	0	0
ERR056923	Public	Italy	Petrovska et al	shelfish	2006	34	I 4,[5],12:i:-	South East Europe	Other	blaTEM-1	0	0	0	0	0	0	0	aph(3'')-Ib,aph(6)-Id	0	0	0	sul2	tet(B)	0	1	0	0	0
ERR056924	Public	Italy	Petrovska et al	cattle	2008	34	I 4,[5],12:i:-	South East Europe	Other	blaTEM-1	0	0	0	0	0	0	0	aph(3'')-Ib,aph(6)-Id	0	0	0	sul2	tet(B)	0	1	0	0	0
ERR056926	Public	Italy	Petrovska et al	human	2009	34	I 4,[5],12:i:-	South East Europe	Other	blaTEM-1	0	0	0	0	0	0	0	aph(3'')-Ib,aph(6)-Id	0	0	0	sul2	tet(B)	0	1	0	0	0
ERR056927	Public	Italy	Petrovska et al	pig	2008	34	I 4,[5],12:i:-	South East Europe	Other	blaTEM-1	0	floR*	0	0	0	0	0	aph(3'')-Ib,aph(4)-Ia,aac(3)-IV,aph(6)-Id	0	0	0	0	tet(B)	0	0	0	0	pST incI Novel
ERR056929	Public	Italy	Petrovska et al	pig	2008	34	I 4,[5],12:i:-	South East Europe	Other	blaTEM-1	0	0	mcr-5.1	0	0	0	0	aph(3'')-Ib,aph(6)-Id	0	0	0	sul2	0	0	0	0	0	0
ERR056930	Public	Italy	Petrovska et al	pig	2010	34	I 4,[5],12:i:-	South East Europe	Lineage 3	blaTEM-1	0	0	0	0	0	0	0	aph(3'')-Ib,aph(6)-Id	0	0	0	sul2	tet(B)	0	1	0	0	0
ERR056932	Public	Italy	Petrovska et al	beef	2010	34	I 4,[5],12:i:-	South East Europe	Other	blaTEM-1	0	0	0	0	0	0	0	aph(3'')-Ib,aph(6)-Id	0	0	0	sul2	tet(B)	0	1	0	0	0
ERR056939	Public	Italy	Petrovska et al	human	2007	34	I 4,[5],12:i:-	South East Europe	Other	blaTEM-1	0	0	mcr-4.1	0	0	0	0	aph(6)-Id,aph(3'')-Ib*	0	0	0	sul2	tet(B)	0	1	0	0	0
ERR056940	Public	Italy	Petrovska et al	turkey	2007	34	I 4,[5],12:i:-	South East Europe	Other	0	cmlA1	0	0	0	0	0	0	aadA1,aadA2	0	0	0	sul3	0	0	0	0	0	pST incI 12*
ERR056941	Public	Italy	Petrovska et al	pig	2010	34	I 4,[5],12:i:-	South East Europe	Other	blaTEM-1	0	0	0	0	0	0	0	aph(3'')-Ib,aph(6)-Id	0	0	0	sul2	tet(B)	0	1	0	0	0
ERR056942	Public	Italy	Petrovska et al	pig	2007	34	I 4,[5],12:i:-	South East Europe	Other	0	0	0	0	0	0	0	0	0	0	0	0	0	0	0	0	0	0	0
ERR056943	Public	Italy	Petrovska et al	human	2007	34	I 4,[5],12:i:-	South East Europe	Other	0	0	0	0	0	0	0	0	0	0	0	0	0	tet(B)	0	0	0	0	0
ERR062875	Public	UK	Petrovska et al	human	2007	34	I 4,[5],12:i:-	North West Europe	Lineage 3	blaTEM-1	0	0	0	0	0	0	0	aph(3'')-Ib,aph(6)-Id	0	0	0	sul2	tet(B)	0	1	0	0	0
ERR062877	Public	UK	Petrovska et al	human	2007	34	I 4,[5],12:i:-	North West Europe	Lineage 3	blaTEM-1	0	0	0	0	0	0	0	aph(3'')-Ib,aph(6)-Id	0	0	0	sul2	tet(B)	0	1	0	0	0
ERR062879	Public	UK	Petrovska et al	human	2007	34	I 4,[5],12:i:-	North West Europe	Other	blaTEM-1	0	0	0	0	0	0	0	aph(3'')-Ib,aph(6)-Id	0	0	0	sul2	tet(B)	0	1	0	0	0
ERR062880	Public	UK	Petrovska et al	human	2007	34	I 4,[5],12:i:-	North West Europe	Other	blaTEM-1	0	0	0	0	0	0	0	aph(3'')-Ib,aph(6)-Id	0	0	0	sul2	tet(B)	0	1	0	0	0
ERR161405	Public	Vietnam	Mathers et al	human	2010	34	I 4,[5],12:i:-	South East Asia	Lineage 3	blaTEM-1	0	0	0	0	0	0	0	aph(3'')-Ib,aph(6)-Id	0	0	0	0	tet(B)	0	0	0	0	pST incI 3
ERR161413	Public	Vietnam	Mathers et al	human	2009	34	I 4,[5],12:i:-	South East Asia	Lineage 3	blaTEM-1	0	0	0	0	0	0	0	aph(3'')-Ib,aph(6)-Id	0	0	0	sul2	tet(B)	0	1	0	0	0
ERR161414	Public	Vietnam	Mathers et al	human	2009	34	I 4,[5],12:i:-	South East Asia	Lineage 3	blaTEM-1	0	0	0	0	0	0	0	aph(3'')-Ib,aph(6)-Id	0	qnrS2	0	sul2	tet(B)	0	1	0	0	0
ERR161440	Public	Vietnam	Mathers et al	human	2010	34	I 4,[5],12:i:-	South East Asia	Other	blaTEM-1	0	0	0	0	0	0	0	aph(3'')-Ib,aph(6)-Id	0	0	0	sul2	tet(B)	0	1	0	0	0
ERR161456	Public	Vietnam	Mathers et al	human	2011	34	I 4,[5],12:i:-	South East Asia	Lineage 3	blaTEM-1	0	0	0	0	0	0	bleO*	aph(3'')-Ib,aph(6)-Id,aac(6')-Ib3	oqxA,oqxB	0	0	sul2	tet(B)	0	1	pST incHI2 3*	0	0
ERR161958	Public	Vietnam	Mathers et al	human	2009	34	I 4,[5],12:i:-	South East Asia	Lineage 3	blaTEM-1	0	0	0	0	0	0	0	aph(3'')-Ib,aph(6)-Id	0	0	0	sul2	tet(B)	0	1	0	0	0
ERR161965	Public	Vietnam	Mathers et al	human	2011	34	I 4,[5],12:i:-	South East Asia	Other	blaLAP-2,blaTEM-1	cmlA1	floR	0	0	0	mef(B)	0	aadA1,aadA2,aac(3)-IId,aph(3'')-Ib,aph(6)-Id	0	qnrS1	0	sul3	tet(B)	dfrA12	1	0	0	0
ERR161970	Public	Vietnam	Mathers et al	human	2009	34	I 4,[5],12:i:-	South East Asia	Lineage 3	blaTEM-1	0	0	0	0	0	0	bleO*	aph(3'')-Ib,aadA21*,aph(6)-Id	0	qnrS2*	0	sul2	tet(B)	dfrA12	1	0	0	0
ERR161972	Public	Vietnam	Mathers et al	human	2009	34	I 4,[5],12:i:-	South East Asia	Lineage 3	blaTEM-1	0	0	0	0	0	0	0	aph(3'')-Ib,aph(6)-Id	0	0	0	sul2	tet(B)	0	1	0	0	0
ERR702340	Public	Vietnam	Mathers et al	duck	2012	34	I 4,[5],12:i:-	South East Asia	Lineage 3	blaTEM-1	catA2	floR*	0	0	0	mph(A),lnu(F)	0	aph(3')-Ia,aadA2*	0	qnrS1	arr-2	sul2	tet(B)	dfrA14	0	pST incHI2 2	0	0
ERR702346	Public	Vietnam	Mathers et al	chicken	2012	34	I 4,[5],12:i:-	South East Asia	Lineage 3	blaTEM-1	0	floR*	mcr-3.1	blaCTX-M-55	0	0	0	aph(3'')-Ib,aph(6)-Id,aac(3)-IId	0	qnrS1	0	0	tet(A),tet(B)	0	0	0	pST incAC 3	0
ERR702348	Public	Vietnam	Mathers et al	chicken	2012	34	I 4,[5],12:i:-	South East Asia	Lineage 3	blaTEM-1	0	0	0	0	0	0	0	aph(3'')-Ib,aph(6)-Id	0	0	0	sul2	tet(B)	0	1	0	0	0
ERR702349	Public	Vietnam	Mathers et al	chicken	2012	34	I 4,[5],12:i:-	South East Asia	Lineage 3	blaTEM-1	0	0	0	0	0	0	0	aph(3'')-Ib,aph(6)-Id	0	0	0	sul2	tet(B)	0	1	0	0	0
ERR702350	Public	Vietnam	Mathers et al	chicken	2012	34	I 4,[5],12:i:-	South East Asia	Lineage 3	blaTEM-1	0	0	0	0	0	0	0	aph(3'')-Ib,aph(6)-Id	0	0	0	sul2	tet(B)	0	1	0	0	0
ERR702351	Public	Vietnam	Mathers et al	chicken	2012	34	I 4,[5],12:i:-	South East Asia	Lineage 3	blaTEM-1	0	0	0	0	0	0	0	aph(3'')-Ib,aph(6)-Id	0	0	0	sul2	tet(B)	0	1	0	0	0
ERR702354	Public	Vietnam	Mathers et al	pig	2012	34	I 4,[5],12:i:-	South East Asia	Lineage 3	blaTEM-1	0	0	0	0	0	0	0	aph(3'')-Ib,aph(6)-Id	0	0	0	sul2	tet(B)	0	1	0	0	0
ERR702355	Public	Vietnam	Mathers et al	pig	2012	34	I 4,[5],12:i:-	South East Asia	Lineage 3	blaTEM-1	0	0	0	0	0	0	0	aph(3'')-Ib,aph(6)-Id	0	0	0	sul2	tet(B)	0	1	0	0	0
ERR702356	Public	Vietnam	Mathers et al	pig	2012	34	I 4,[5],12:i:-	South East Asia	Lineage 3	blaTEM-1	0	0	0	0	0	0	0	aph(3'')-Ib,aph(6)-Id	0	0	0	sul2	tet(B)	0	1	0	0	0
ERR702362	Public	Vietnam	Mathers et al	pig	2012	34	I 4,[5],12:i:-	South East Asia	Lineage 3	blaTEM-1	0	floR*	0	0	0	mph(A),lnu(F)	0	aac(3)-IId,aph(6)-Id,aph(3')-Ia,aadA2*	0	qnrS1	arr-2	0	tet(B)	dfrA14	0	pST incHI2 2	0	0
ERR702368	Public	Vietnam	Mathers et al	pig	2012	34	I 4,[5],12:i:-	South East Asia	Other	blaTEM-1	0	0	0	0	0	0	0	aph(3'')-Ib,aph(6)-Id	0	0	0	sul2	tet(B)	0	1	0	0	0
ERR702370	Public	Vietnam	Mathers et al	pig	2012	34	I 4,[5],12:i:-	South East Asia	Lineage 3	blaTEM-1	catA2	floR*	0	blaCTX-M-55	0	0	0	aph(3'')-Ib,aph(6)-Id	0	qnrS1	0	sul2	tet(A),tet(B)	0	1	0	pST incAC 3	0
ERR702371	Public	Vietnam	Mathers et al	pig	2012	34	I 4,[5],12:i:-	South East Asia	Lineage 3	0	0	floR*	0	0	0	lnu(F)	0	aac(3)-IId,aph(3')-Ia,aadA2*	0	qnrS1	0	0	tet(B)	dfrA14	0	pST incHI2 2	0	0
ERR702373	Public	Vietnam	Mathers et al	pig	2012	34	I 4,[5],12:i:-	South East Asia	Lineage 3	blaTEM-1	catA2	floR*	0	0	0	mph(A),lnu(F)	0	aac(3)-IId,aph(3')-Ia,aadA2*	0	qnrS1	arr-2	sul2	0	dfrA14	0	pST incHI2 2	0	0
ERR702376	Public	Vietnam	Mathers et al	pig	2012	34	I 4,[5],12:i:-	South East Asia	Lineage 3	blaTEM-1	0	0	0	0	0	lnu(F)	0	aac(3)-IId,aph(6)-Id,aph(3')-Ia,aadA2*	0	qnrS1	0	0	tet(B)	dfrA14	0	pST incHI2 2	0	0
ERR702377	Public	Vietnam	Mathers et al	pig	2012	34	I 4,[5],12:i:-	South East Asia	Lineage 3	blaTEM-1	0	0	0	0	0	lnu(F)	0	aac(3)-IId,aph(3')-Ia,aadA2*	0	qnrS1	0	0	tet(B)	dfrA14	0	pST incHI2 2	0	0
ERR702379	Public	Vietnam	Mathers et al	human	2012	34	I 4,[5],12:i:-	South East Asia	Other	blaOXA-1	cmlA1,catB3	floR	0	0	0	0	bleO*	aadA1,aph(4)-Ia,aph(3')-Ia,aac(3)-IV,aac(6')-Ib-cr5	oqxA,oqxB	0	arr-3	sul3,sul2	0	dfrA12	0	0	0	0
ERR702385	Public	Vietnam	Mathers et al	human	2013	34	I 4,[5],12:i:-	South East Asia	Lineage 3	blaTEM-1	0	0	0	0	0	0	0	aph(3'')-Ib,aph(6)-Id,aph(3')-Ia	0	0	0	sul2	tet(B)	0	1	pST incHI2 2	0	0
ERR702387	Public	Vietnam	Mathers et al	human	2013	34	I 4,[5],12:i:-	South East Asia	Lineage 3	blaTEM-1	0	floR*	0	0	0	mph(A),lnu(F)	0	aac(3)-IId,aph(3'')-Ib*,aph(3')-Ia,aadA2*	0	qnrS1	arr-2	0	tet(B)	dfrA14	0	pST incHI2 2	0	0
ERR715590	Public	Vietnam	Mathers et al	chicken	2012	34	I 4,[5],12:i:-	South East Asia	Other	blaLAP-2,blaTEM-1	cmlA1	floR	0	0	0	mef(B)	0	aadA1,aadA2,aac(3)-IId,aph(3'')-Ib,aph(6)-Id	0	qnrS1	0	sul3	tet(B)	dfrA12	1	0	0	0
ERR715594	Public	Vietnam	Mathers et al	chicken	2013	34	I 4,[5],12:i:-	South East Asia	Lineage 3	blaTEM-1	0	0	0	0	0	0	0	aph(3'')-Ib,aph(6)-Id	0	0	0	sul2	tet(B)	0	1	0	0	0
SRR1635093	Public	UK	Arnott et al	human	2013	34	I 4,[5],12:i:-	North West Europe	Other	0	0	0	0	0	0	0	0	0	0	0	0	0	tet(B)	0	0	0	0	0
SRR1645745	Public	UK	Arnott et al	human	2013	34	I 4,[5],12:i:-	North West Europe	Other	0	0	0	0	0	0	0	0	0	0	0	0	0	tet(B)	0	0	0	0	0
SRR1646268	Public	UK	Arnott et al	human	2013	34	I 4,[5],12:i:-	North West Europe	Other	0	0	0	0	0	0	0	0	0	0	0	0	0	tet(B)	0	0	0	0	0
SRR1646347	Public	UK	Arnott et al	human	2012	34	I 4,[5],12:i:-	North West Europe	Other	0	0	0	0	0	0	0	0	0	0	0	0	0	tet(B)	0	0	0	0	0
SRR1646348	Public	UK	Arnott et al	human	2012	34	I 4,[5],12:i:-	North West Europe	Lineage 3	blaTEM-1	catA2	floR*	0	0	0	mph(A),lnu(F)	0	aac(3)-IId,aph(6)-Id,aph(3')-Ia,aadA2*	0	qnrS1	arr-2	0	tet(A),tet(B)	dfrA14	0	pST incHI2 2	0	0
SRR1646359	Public	UK	Arnott et al	human	2012	34	I 4,[5],12:i:-	North West Europe	Other	blaTEM-1	0	0	0	0	0	0	0	aph(3'')-Ib,aph(6)-Id	0	0	0	sul2	tet(B)	0	1	0	0	0
SRR1646361	Public	UK	Arnott et al	human	2012	34	I 4,[5],12:i:-	North West Europe	Other	blaTEM-1	0	0	0	0	0	0	0	aph(3'')-Ib,aph(6)-Id	0	0	0	sul2	tet(B)	0	1	0	0	0
SRR1646369	Public	UK	Arnott et al	human	2012	34	I 4,[5],12:i:-	North West Europe	Lineage 3	blaTEM-1	0	0	0	0	0	0	0	aph(3'')-Ib,aph(6)-Id	0	0	0	sul2	tet(B)	0	1	0	0	0
SRR1646375	Public	UK	Arnott et al	human	2012	34	I 4,[5],12:i:-	North West Europe	Other	blaTEM-1	0	0	0	0	0	0	0	aph(3'')-Ib,aph(6)-Id	0	0	0	sul2	tet(B)	0	1	0	0	0
SRR1915431	Public	USA	Elnekave et al	human	2014	34	I 4,[5],12:i:-	Americas	Lineage 3	blaTEM-1	0	0	0	0	0	0	0	aph(3'')-Ib,aph(6)-Id	0	0	0	sul2	tet(B)	0	1	0	0	0
SRR1915433	Public	USA	Elnekave et al	human	2014	34	I 4,[5],12:i:-	Americas	Lineage 3	blaTEM-1	0	0	0	0	0	0	0	aph(3'')-Ib,aph(6)-Id	0	0	0	sul2	tet(B)	0	1	0	0	0
SRR1915434	Public	USA	Elnekave et al	human	2015	34	I 4,[5],12:i:-	Americas	Lineage 3	blaTEM-1	0	0	0	0	0	0	0	aph(3'')-Ib,aph(6)-Id	0	0	0	sul2	tet(B)	0	1	0	0	0
SRR1966998	Public	UK	Arnott et al	human	2014	34	I 4,[5],12:i:-	North West Europe	Lineage 3	blaTEM-1	0	0	0	0	0	0	0	aph(3'')-Ib,aph(6)-Id	0	0	0	sul2	0	0	0	0	0	0
SRR2058200	Public	USA	Elnekave et al	human	2014	34	I 4,[5],12:i:-	Americas	Lineage 3	blaTEM-1	0	0	0	0	0	0	0	aph(3'')-Ib,aph(6)-Id	0	0	0	sul2	tet(B)	0	1	0	0	0
SRR2087755	Public	USA	Elnekave et al	human	2015	34	I 4,[5],12:i:-	Americas	Lineage 3	blaTEM-1	0	floR	0	0	blaCMY-2	0	0	aph(3'')-Ib,aph(6)-Id,aadA2,aph(3')-Ia*	0	0	0	0	tet(A),tet(M)*,tet(B)	dfrA12	0	0	pST incAC 3	0
SRR2143362	Public	USA	Elnekave et al	bovine	2015	34	I 4,[5],12:i:-	Americas	Lineage 3	blaTEM-1	0	0	0	0	0	0	0	aph(3'')-Ib,aph(6)-Id	0	0	0	sul2	tet(B)	0	1	0	0	0
SRR2538287	Public	Australia	Arnott et al	human	2010	34	I 4,[5],12:i:-	Oceania	Lineage 2	blaTEM-1	0	0	0	0	0	0	0	aph(3'')-Ib,aph(6)-Id	0	0	0	sul2	tet(B)	0	1	0	0	0
SRR2538288	Public	Australia	Arnott et al	human	2010	34	I 4,[5],12:i:-	Oceania	Lineage 2	blaTEM-1	0	0	0	0	0	0	0	aph(3'')-Ib,aph(6)-Id	0	0	0	sul2	tet(B)	0	1	0	0	0
SRR2567080	Public	USA	Elnekave et al	foodproduct	2013	34	I 4,[5],12:i:-	Americas	Lineage 3	blaTEM-1	0	0	0	0	0	0	0	aph(3'')-Ib,aph(6)-Id	0	0	0	sul2	tet(B)	0	1	0	0	0
SRR2973725	Public	USA	Elnekave et al	bovine	2015	34	I 4,[5],12:i:-	Americas	Other	blaTEM-1	0	0	0	0	0	0	0	aph(3'')-Ib,aph(6)-Id	0	0	0	sul2	tet(B)	0	1	0	0	0
SRR3000033	Public	USA	Elnekave et al	poultry	2015	34	I 4,[5],12:i:-	Americas	Lineage 3	blaTEM-1	0	0	0	0	0	0	0	aph(3'')-Ib,aph(6)-Id	0	0	0	sul2	tet(B)	0	1	0	0	0
SRR3031869	Public	USA	Elnekave et al	bovine	2015	34	I 4,[5],12:i:-	Americas	Lineage 3	blaTEM-1	0	0	0	0	0	0	0	aph(3'')-Ib,aph(6)-Id	0	0	0	sul2	tet(B)	0	1	0	0	0
SRR3048036	Public	USA	Elnekave et al	human	2015	34	I 4,[5],12:i:-	Americas	Lineage 3	blaTEM-1	0	0	0	0	0	0	0	aph(3'')-Ib,aph(6)-Id	0	0	0	sul2	tet(B)	0	1	0	0	0
SRR3056916	Public	USA	Elnekave et al	porcine	2015	34	I 4,[5],12:i:-	Americas	Other	0	0	0	0	0	0	0	0	0	0	0	0	0	tet(B)	0	0	0	0	0
SRR3062671	Public	USA	Elnekave et al	bovine	2015	34	I 4,[5],12:i:-	Americas	Lineage 3	blaTEM-1	0	0	0	0	0	0	0	aph(3'')-Ib,aph(6)-Id	0	0	0	sul2	0	0	0	0	0	0
SRR3062675	Public	USA	Elnekave et al	bovine	2015	34	I 4,[5],12:i:-	Americas	Other	blaTEM-1	0	0	0	0	0	0	0	aph(3'')-Ib,aph(6)-Id	0	0	0	sul2	tet(B)	0	1	0	0	0
SRR3095251	Public	USA	Elnekave et al	human	2015	34	I 4,[5],12:i:-	Americas	Lineage 3	0	0	0	0	0	0	0	0	0	0	0	0	0	0	0	0	0	0	0
SRR3098263	Public	USA	Elnekave et al	porcine	2015	34	I 4,[5],12:i:-	Americas	Lineage 3	blaTEM-1	0	0	0	0	0	0	0	aph(3'')-Ib,aph(6)-Id	0	0	0	sul2	tet(B)	0	1	0	0	0
SRR3098639	Public	USA	Elnekave et al	human	2015	34	I 4,[5],12:i:-	Americas	Lineage 3	blaTEM-1	0	0	0	0	0	0	0	aph(3'')-Ib,aph(6)-Id	0	0	0	sul2	tet(B)	0	1	0	0	0
SRR3110495	Public	USA	Elnekave et al	porcine	2015	34	I 4,[5],12:i:-	Americas	Lineage 3	blaTEM-1	0	0	0	0	0	0	0	aph(3'')-Ib,aph(6)-Id	0	0	0	sul2	tet(B)	0	1	0	0	0
SRR3110502	Public	USA	Elnekave et al	porcine	2014	34	I 4,[5],12:i:-	Americas	Lineage 3	blaTEM-1	0	0	0	0	0	0	0	aph(3'')-Ib,aph(6)-Id	0	0	0	sul2	tet(B)	0	1	0	0	0
SRR3110503	Public	USA	Elnekave et al	porcine	2014	34	I 4,[5],12:i:-	Americas	Lineage 3	blaTEM-1	0	0	0	0	0	0	ble	aadA2,aph(6)-Ic,aph(3')-IIa,aph(3'')-Ib,aph(6)-Id	0	qnrB19	0	sul2,sul1	tet(B)	dfrA12	1	0	0	0
SRR3115215	Public	USA	Elnekave et al	porcine	2015	34	I 4,[5],12:i:-	Americas	Lineage 3	blaTEM-1	0	0	0	0	0	0	0	aph(3'')-Ib,aph(6)-Id	0	0	0	sul2	tet(B)	0	1	0	0	0
SRR3115217	Public	USA	Elnekave et al	porcine	2015	34	I 4,[5],12:i:-	Americas	Lineage 3	blaTEM-1	0	0	0	0	0	0	0	aph(3'')-Ib,aph(6)-Id	0	0	0	sul2	tet(B)	0	1	0	0	0
SRR3115219	Public	USA	Elnekave et al	porcine	2015	34	I 4,[5],12:i:-	Americas	Lineage 3	blaTEM-1	0	0	0	0	0	0	0	aph(3'')-Ib,aph(6)-Id	0	0	0	sul2	tet(B)	0	1	0	0	0
SRR3136821	Public	USA	Elnekave et al	poultry	2014	34	I 4,[5],12:i:-	Americas	Lineage 3	blaTEM-1	0	0	0	0	0	0	0	aph(3'')-Ib,aph(6)-Id	0	0	0	sul2	tet(B)	0	1	0	0	0
SRR3137169	Public	USA	Elnekave et al	human	2015	34	I 4,[5],12:i:-	Americas	Lineage 3	blaTEM-1	0	0	0	0	0	0	0	aph(3'')-Ib,aph(6)-Id	0	0	0	sul2	tet(B)	0	1	0	0	0
SRR3159935	Public	USA	Elnekave et al	bovine	2016	34	I 4,[5],12:i:-	Americas	Other	blaTEM-1	0	0	0	0	0	0	0	aph(3'')-Ib,aph(6)-Id	0	0	0	sul2	tet(B)	0	1	0	0	0
SRR3209794	Public	USA	Elnekave et al	poultry	2016	34	I 4,[5],12:i:-	Americas	Lineage 3	blaTEM-1,blaHER-3	0	floR*	0	0	0	0	0	aph(3'')-Ib,aadA1,aph(6)-Id,aac(3)-VIa	0	0	0	sul2,sul1	tet(A),tet(B)	0	1	0	pST incAC 3	pST incI 26
SRR3284675	Public	UK	Arnott et al	human	2015	34	I 4,[5],12:i:-	North West Europe	Other	blaTEM-1	0	0	0	0	0	0	0	aph(3'')-Ib,aph(6)-Id	0	0	0	sul2	tet(B)	0	1	0	0	0
SRR3284691	Public	UK	Arnott et al	human	2015	34	I 4,[5],12:i:-	North West Europe	Other	blaTEM-1	0	0	0	0	0	0	sat2	aph(3'')-Ib,aadA1,aph(6)-Id	0	0	0	sul2	tet(B)	dfrA1	1	0	0	pST incI 3
SRR3284715	Public	UK	Arnott et al	human	2015	34	I 4,[5],12:i:-	North West Europe	Other	blaTEM-1	0	0	0	0	0	0	0	aph(3'')-Ib,aph(6)-Id	0	0	0	sul2	tet(B)	0	1	0	0	0
SRR3284731	Public	UK	Arnott et al	human	2015	34	I 4,[5],12:i:-	North West Europe	Lineage 3	0	0	0	0	0	0	0	0	0	0	0	0	0	0	0	0	0	0	0
SRR3284842	Public	UK	Arnott et al	human	2014	34	I 4,[5],12:i:-	North West Europe	Other	blaTEM-1	0	0	0	0	0	0	0	aph(3'')-Ib,aph(6)-Id	0	0	0	sul2	tet(B)	0	1	0	0	0
SRR3285055	Public	UK	Arnott et al	human	2015	34	I 4,[5],12:i:-	North West Europe	Other	0	0	0	0	0	0	0	0	0	0	0	0	0	tet(B)	0	0	0	0	0
SRR3285406	Public	UK	Arnott et al	human	2015	34	I 4,[5],12:i:-	North West Europe	Other	blaTEM-1	0	0	0	0	0	0	0	aph(3'')-Ib,aph(6)-Id	0	0	0	sul2	tet(B)	0	1	0	0	0
SRR3295631	Public	USA	Elnekave et al	foodproduct	2014	34	I 4,[5],12:i:-	Americas	Other	blaTEM-1	0	0	0	0	0	0	0	aph(3'')-Ib,aph(6)-Id	0	0	0	sul2	tet(B)	0	1	0	0	0
SRR3295632	Public	USA	Elnekave et al	foodproduct	2014	34	I 4,[5],12:i:-	Americas	Lineage 3	blaTEM-1	0	0	0	0	blaCMY-2	0	0	aph(3'')-Ib,aph(6)-Id	0	0	0	sul2	tet(B)	0	1	0	0	pST incI 12
SRR3295684	Public	USA	Elnekave et al	porcine	2014	34	I 4,[5],12:i:-	Americas	Lineage 3	blaTEM-1	0	0	0	0	0	0	0	aph(3'')-Ib,aph(3')-Ia	0	0	0	sul2	tet(B)	0	0	0	0	0
SRR3295685	Public	USA	Elnekave et al	foodproduct	2014	34	I 4,[5],12:i:-	Americas	Lineage 3	blaTEM-1	0	0	0	0	0	0	0	aph(3'')-Ib,aph(6)-Id	0	0	0	sul2	tet(B)	0	1	0	0	0
SRR3295703	Public	USA	Elnekave et al	foodproduct	2014	34	I 4,[5],12:i:-	Americas	Lineage 3	blaTEM-1	0	0	0	0	0	0	0	aph(3'')-Ib,aph(6)-Id	0	0	0	sul2	tet(B)	0	1	0	0	0
SRR3295705	Public	USA	Elnekave et al	foodproduct	2014	34	I 4,[5],12:i:-	Americas	Lineage 3	blaTEM-1	0	0	0	0	0	0	0	aph(3'')-Ib,aph(6)-Id	0	0	0	sul2	tet(B)	0	1	0	0	0
SRR3295832	Public	USA	Elnekave et al	porcine	2014	34	I 4,[5],12:i:-	Americas	Lineage 3	blaTEM-1	0	0	0	0	0	0	0	aph(3'')-Ib,aph(6)-Id	0	0	0	sul2	tet(B)	0	1	0	0	0
SRR3295842	Public	USA	Elnekave et al	porcine	2014	34	I 4,[5],12:i:-	Americas	Lineage 3	blaTEM-1	0	0	0	0	0	0	0	aph(3'')-Ib,aph(6)-Id	0	0	0	sul2	tet(B)	0	1	0	0	0
SRR3322734	Public	UK	Arnott et al	human	2015	34	I 4,[5],12:i:-	North West Europe	Other	blaTEM-1	cmlA1	0	0	0	0	0	0	aadA1,aadA2	0	0	0	sul3	tet(B)	0	0	0	0	0
SRR3402071	Public	USA	Elnekave et al	porcine	2016	34	I 4,[5],12:i:-	Americas	Lineage 3	blaTEM-1	0	0	0	0	0	0	0	aph(3'')-Ib,aph(6)-Id	0	0	0	sul2	tet(B)	0	1	0	0	0
SRR3474692	Public	USA	Elnekave et al	foodproduct	2012	34	I 4,[5],12:i:-	Americas	Lineage 3	blaTEM-1	0	0	0	0	0	0	0	aph(3'')-Ib,aph(6)-Id	0	0	0	sul2	tet(B)	0	1	0	0	0
SRR3475847	Public	USA	Elnekave et al	foodproduct	2016	34	I 4,[5],12:i:-	Americas	Lineage 3	blaTEM-1	0	0	0	0	0	0	0	aph(3'')-Ib,aph(6)-Id	0	0	0	sul2	tet(B)	0	1	0	0	0
SRR3475858	Public	USA	Elnekave et al	foodproduct	2016	34	I 4,[5],12:i:-	Americas	Lineage 3	blaTEM-1	0	0	0	0	0	0	0	aph(3'')-Ib,aph(6)-Id	0	0	0	sul2	tet(B)	0	1	0	0	0
SRR3476377	Public	USA	Elnekave et al	porcine	2016	34	I 4,[5],12:i:-	Americas	Lineage 3	blaTEM-1	0	0	0	0	0	0	0	aph(3'')-Ib,aph(6)-Id	0	0	0	sul2	tet(B)	0	1	0	0	pST incI 268
SRR3488740	Public	USA	Elnekave et al	porcine	2016	34	I 4,[5],12:i:-	Americas	Lineage 3	blaTEM-1	0	0	0	0	0	0	bleO*	aph(3'')-Ib,aph(4)-Ia,aac(3)-IV,aph(6)-Id	0	0	0	sul2	tet(B)	0	1	0	pST incAC 13*	0
SRR3555081	Public	USA	Elnekave et al	porcine	2016	34	I 4,[5],12:i:-	Americas	Other	0	0	0	0	0	0	0	0	0	0	0	0	0	tet(B)	0	0	0	0	0
SRR3618592	Public	USA	Elnekave et al	bovine	2016	34	I 4,[5],12:i:-	Americas	Lineage 3	blaTEM-1	0	0	0	0	0	0	0	aph(3'')-Ib,aph(6)-Id	0	0	0	sul2	tet(B)	0	1	0	0	0
SRR3710268	Public	USA	Elnekave et al	foodproduct	2016	34	I 4,[5],12:i:-	Americas	Other	0	0	0	0	0	0	0	0	0	0	0	0	0	tet(B)	0	0	0	0	0
SRR3995468	Public	USA	Elnekave et al	foodproduct	2016	34	I 4,[5],12:i:-	Americas	Lineage 3	blaTEM-1	0	0	0	0	0	0	0	aph(3'')-Ib,aph(6)-Id	0	0	0	sul2	tet(B)	0	1	0	0	0
SRR3996788	Public	USA	Elnekave et al	foodproduct	2016	34	I 4,[5],12:i:-	Americas	Lineage 3	blaTEM-1	0	floR	0	0	blaCMY-2	0	0	aadA1,aph(3')-Ia,aph(3'')-Ib,aph(6)-Id,aac(3)-VIa	0	0	0	sul2*,sul1	tet(A),tet(B)	0	1	0	pST incAC 3	0
SRR4044905	Public	USA	Elnekave et al	poultry	2016	34	I 4,[5],12:i:-	Americas	Lineage 3	blaTEM-1	0	0	0	0	0	0	0	aph(3'')-Ib,aph(6)-Id	0	0	0	sul2	tet(B)	0	1	0	0	0
SRR4048282	Public	USA	Elnekave et al	foodproduct	2016	34	I 4,[5],12:i:-	Americas	Lineage 3	blaTEM-1	0	0	0	0	0	0	0	aph(3'')-Ib,aph(6)-Id	0	qnrB19	0	sul2	0	0	0	0	0	0
SRR4106453	Public	USA	Elnekave et al	bovine	2016	34	I 4,[5],12:i:-	Americas	Lineage 3	blaTEM-1	0	0	0	0	blaCMY-2	0	0	aph(3'')-Ib,aph(6)-Id,aph(3')-Ia	0	0	0	sul2	tet(B)	0	1	0	0	pST incI 12
SRR4281399	Public	USA	Elnekave et al	porcine	2016	34	I 4,[5],12:i:-	Americas	Lineage 3	blaTEM-1	0	0	0	0	0	0	0	aph(3'')-Ib,aph(6)-Id	0	0	0	sul2	tet(B)	0	1	0	0	0
SRR4293049	Public	USA	Elnekave et al	foodproduct	2016	34	I 4,[5],12:i:-	Americas	Lineage 3	blaTEM-1	0	0	0	0	0	0	0	aph(3'')-Ib,aph(6)-Id	0	0	0	sul2	tet(B)	0	1	0	0	pST incI 7
SRR4434209	Public	USA	Elnekave et al	bovine	2015	34	I 4,[5],12:i:-	Americas	Lineage 3	blaTEM-1	0	0	0	0	0	0	0	aph(3'')-Ib,aph(6)-Id	0	0	0	sul2	tet(B)	0	1	0	0	0
SRR4434212	Public	USA	Elnekave et al	foodproduct	2016	34	I 4,[5],12:i:-	Americas	Lineage 3	0	0	0	0	0	0	0	0	0	0	0	0	0	tet(B)	0	0	0	0	0
SRR4434215	Public	USA	Elnekave et al	foodproduct	2015	34	I 4,[5],12:i:-	Americas	Lineage 3	blaTEM-1	0	0	0	0	0	0	0	aph(3'')-Ib,aph(6)-Id	0	0	0	sul2	tet(B)	0	1	0	0	0
SRR4450024	Public	USA	Elnekave et al	human	2011	34	I 4,[5],12:i:-	Americas	Lineage 3	blaTEM-1	0	0	0	0	0	0	0	aph(3'')-Ib,aph(6)-Id	0	0	0	sul2	tet(B)	0	1	0	0	0
SRR4450031	Public	USA	Elnekave et al	human	2012	34	I 4,[5],12:i:-	Americas	Other	blaTEM-1	0	0	0	0	0	0	0	aph(3'')-Ib,aph(6)-Id	0	0	0	sul2	tet(B)	0	1	0	0	0
SRR4450032	Public	USA	Elnekave et al	human	2013	34	I 4,[5],12:i:-	Americas	Lineage 3	blaTEM-1	0	0	0	0	0	0	0	aph(3'')-Ib,aph(6)-Id	0	0	0	sul2	tet(B)	0	1	0	0	0
SRR4841848	Public	USA	Elnekave et al	human	2015	34	I 4,[5],12:i:-	Americas	Lineage 3	blaTEM-1	0	0	0	0	0	0	0	aph(3'')-Ib,aph(6)-Id	0	0	0	sul2	tet(B)	0	1	0	0	0
SRR4841880	Public	USA	Elnekave et al	human	2015	34	I 4,[5],12:i:-	Americas	Other	blaTEM-1	0	0	0	0	0	0	0	aph(3'')-Ib,aph(6)-Id	0	0	0	sul2	tet(B)	0	1	0	0	0
SRR4841901	Public	USA	Elnekave et al	human	2015	34	I 4,[5],12:i:-	Americas	Other	blaTEM-1	0	0	0	0	0	0	0	aph(3'')-Ib,aph(6)-Id	0	0	0	sul2	tet(B)	0	1	0	0	0
SRR4893111	Public	USA	Elnekave et al	foodproduct	2016	34	I 4,[5],12:i:-	Americas	Lineage 3	0	0	0	0	0	0	0	0	0	0	0	0	0	tet(B)	0	0	0	0	0
SRR5019486	Public	USA	Elnekave et al	foodproduct	2016	34	I 4,[5],12:i:-	Americas	Lineage 3	blaTEM-1	0	0	0	0	0	0	0	aph(3'')-Ib,aph(6)-Id	0	qnrB19	0	sul2	tet(B)	0	1	0	0	0
SRR5044957	Public	USA	Elnekave et al	porcine	2016	34	I 4,[5],12:i:-	Americas	Lineage 3	blaTEM-1	0	0	0	0	0	0	0	aph(3'')-Ib,aph(6)-Id	0	0	0	sul2	tet(B)	0	1	0	0	0
SRR5193083	Public	UK	Arnott et al	human	2016	34	I 4,[5],12:i:-	North West Europe	Other	blaTEM-1	0	0	0	0	0	0	0	aph(3'')-Ib,aph(6)-Id	0	0	0	sul2	tet(B)	0	1	0	0	0
SRR5193127	Public	UK	Arnott et al	human	2016	34	I 4,[5],12:i:-	North West Europe	Other	blaTEM-1	0	0	0	0	0	0	0	aph(3'')-Ib,aph(6)-Id	0	0	0	sul2	0	0	0	0	0	0
SRR5193627	Public	UK	Arnott et al	human	2016	34	I 4,[5],12:i:-	North West Europe	Other	blaTEM-1	0	0	0	0	0	0	0	aph(3'')-Ib,aph(6)-Id	0	0	0	sul2	tet(B)	0	1	0	0	0
SRR5193644	Public	UK	Arnott et al	human	2016	34	I 4,[5],12:i:-	North West Europe	Lineage 3	blaTEM-1	0	0	0	0	0	0	0	aph(3'')-Ib,aph(6)-Id	0	0	0	sul2	tet(B)	0	1	0	0	0
SRR5193673	Public	UK	Arnott et al	human	2016	34	I 4,[5],12:i:-	North West Europe	Other	blaTEM-1	0	0	0	0	0	0	0	aph(3'')-Ib,aph(6)-Id	0	0	0	sul2	tet(B)	0	1	0	0	0
SRR5194203	Public	UK	Arnott et al	human	2016	34	I 4,[5],12:i:-	North West Europe	Other	blaTEM-1	0	0	0	0	0	0	0	aph(3'')-Ib,aph(6)-Id	0	0	0	sul2	tet(B)	0	1	0	0	0
SRR5194210	Public	UK	Arnott et al	human	2016	34	I 4,[5],12:i:-	North West Europe	Lineage 3	blaTEM-1	0	0	0	0	0	0	0	aph(3'')-Ib,aph(6)-Id	0	0	0	sul2	tet(B)	0	1	0	0	pST incI Novel
SRR5631558	Public	UK	Arnott et al	human	2017	34	I 4,[5],12:i:-	North West Europe	Other	blaTEM-1	0	0	0	0	0	0	0	aph(3'')-Ib,aph(6)-Id	0	0	0	sul2	tet(B)	0	1	0	0	0
SRR5631627	Public	UK	Arnott et al	human	2017	34	I 4,[5],12:i:-	North West Europe	Other	blaTEM-1	0	0	0	0	0	0	0	aph(3'')-Ib,aph(6)-Id	0	0	0	sul2	tet(B)	0	1	0	0	0
SRR5631935	Public	UK	Arnott et al	human	2017	34	I 4,[5],12:i:-	North West Europe	Other	blaTEM-1	0	0	0	0	0	0	0	aph(3'')-Ib,aph(6)-Id	0	0	0	sul2	tet(B)	0	1	0	0	0
SRR5632032	Public	UK	Arnott et al	human	2017	34	I 4,[5],12:i:-	North West Europe	Other	blaTEM-1	0	0	0	0	0	0	0	aph(3'')-Ib,aph(6)-Id	0	0	0	sul2	tet(B)	0	1	0	0	0
SRR5632036	Public	UK	Arnott et al	human	2017	34	I 4,[5],12:i:-	North West Europe	Lineage 3	blaTEM-1	0	0	0	0	0	0	0	aph(3'')-Ib,aph(6)-Id	0	0	0	sul2*	tet(B)	0	1	0	0	0
SRR5632041	Public	UK	Arnott et al	human	2017	34	I 4,[5],12:i:-	North West Europe	Other	blaTEM-1	0	0	0	0	0	0	0	aph(3'')-Ib,aph(6)-Id	0	0	0	sul2	0	0	0	0	0	0
SRR5632048	Public	UK	Arnott et al	human	2017	34	I 4,[5],12:i:-	North West Europe	Other	blaTEM-1	0	0	0	0	0	0	0	aph(3'')-Ib,aph(6)-Id	0	0	0	sul2	tet(B)	0	1	0	0	0
SRR5632073	Public	UK	Arnott et al	human	2017	34	I 4,[5],12:i:-	North West Europe	Other	blaTEM-1	0	0	0	0	0	0	0	aac(3)-IV*,aph(4)-Ia,aph(6)-Id,aph(3'')-Ib	0	0	0	sul2	tet(B)	0	1	0	0	pST incI 154
SRR5632117	Public	UK	Arnott et al	human	2017	34	I 4,[5],12:i:-	North West Europe	Other	blaTEM-1	0	0	0	0	0	0	0	aph(3'')-Ib,aph(6)-Id	0	0	0	sul2	0	0	0	0	0	0
SRR5632160	Public	UK	Arnott et al	human	2017	34	I 4,[5],12:i:-	North West Europe	Lineage 3	blaTEM-1	0	0	0	0	0	0	0	0	0	0	0	0	tet(B)	0	0	0	0	0
SRR5632173	Public	UK	Arnott et al	human	2017	34	I 4,[5],12:i:-	North West Europe	Other	blaTEM-1	0	0	0	0	0	0	0	aph(3'')-Ib,aph(6)-Id	0	0	0	sul2	tet(B)	0	1	0	0	0
SRR5632200	Public	UK	Arnott et al	human	2017	34	I 4,[5],12:i:-	North West Europe	Other	blaTEM-1	0	0	0	0	0	0	0	aph(3'')-Ib,aph(6)-Id	0	0	0	sul2	tet(B)	0	1	0	0	0
SRR5632268	Public	UK	Arnott et al	human	2017	34	I 4,[5],12:i:-	North West Europe	Other	blaTEM-1	0	0	0	0	0	0	0	aph(3'')-Ib,aph(6)-Id	0	0	0	sul2	tet(B)	0	1	0	0	0
SRR5632733	Public	UK	Arnott et al	human	2017	34	I 4,[5],12:i:-	North West Europe	Other	blaTEM-1	0	0	0	0	0	mph(B)	0	aadA1,aph(4)-Ia,aac(3)-IV,aph(3'')-Ib,aph(6)-Id	0	0	0	sul2,sul1	tet(B)	dfrA1	1	pST incHI2 4	0	0
SRR5632860	Public	UK	Arnott et al	human	2017	34	I 4,[5],12:i:-	North West Europe	Other	blaTEM-1	0	0	0	0	0	0	0	aph(3'')-Ib,aph(6)-Id	0	0	0	sul2	tet(B)	0	1	0	0	0
SRR5632863	Public	UK	Arnott et al	human	2017	34	I 4,[5],12:i:-	North West Europe	Other	blaTEM-1	0	0	0	0	0	0	0	aph(3'')-Ib,aph(6)-Id	0	0	0	sul2	0	0	0	0	0	0
SRR5632868	Public	UK	Arnott et al	human	2017	34	I 4,[5],12:i:-	North West Europe	Other	blaTEM-1	0	0	0	0	0	0	0	aph(3'')-Ib,aph(6)-Id	0	0	0	sul2	tet(B)	0	1	0	0	0
