# Supplementary material for: Evolutionary dynamics of multidrug resistant Salmonella enterica serovar 4,[5],12:i:- in Australia
Source: Nat Commun. 2021 Aug 9;12:4786. doi: 10.1038/s41467-021-25073-w (PMC8352879; doi:10.1038/s41467-021-25073-w)
Supplement: Supplementary file 5 — Supplementary Data 2 [file 41467_2021_25073_MOESM5_ESM.xlsx]

## Sheet: Supplementary Data 2
Supplementary Table 2: Details of Australian complete genomes
Isolate	Sample ID	Accession	Country	Source	Year	Major geographic region	Lineage	Sequence Platform (long)	Assembly Software	Number of contigs	Beta-lactamase (not ESBL or carbapenemase)	Chloramphenicol	Chloramphenicol/ Florfenicol	Colistin	ESBL	ESBL (AmpC type)	Macrolide, lincosamide and/or streptogramin resistance	Other	Other aminoglycoside resistance (non-RMT)	Phenicol/ Quinolone	Quinolone	Rifamycin	Suphfonamide	Tetracycline	Trimethoprim	pST IncHI2	pST IncAC	pST IncI
AUSMDU00004549	ERS6205258	OU015323-OU015324	Australia	human	2015	Oceania	Lineage 1	GridION X5	Unicycler v0.4.8-beta (hybrid)	2	blaTEM-1	catA2	floR*	mcr-3.1	blaCTX-M-55	0	0	0	aph(3'')-Ib,aph(6)-Id	0	qnrS1	0	sul2	tet(A)	0	0	pST incAC 3	0
AUSMDU00027944	ERS6205259	OU015340-OU015341	Australia	human	2012	South East Asia	Lineage 1	GridION X5	Unicycler v0.4.8-beta (hybrid)	2	blaTEM-1	catA2	floR*	0	blaCTX-M-55	0	0	0	aph(3'')-Ib,aph(6)-Id,aac(3)-IId	0	qnrS1	0	sul2	tet(A)	0	0	pST incAC 3	0
AUSMDU00005124	ERS5259760	OU015334-OU015336	Australia	bovine	2016	Oceania	Lineage 2	PacBio RS-II	HGAP3 - SMRTPortalv2.3.0	3	blaTEM-1	0	0	0	0	blaCMY-2	0	0	aph(3'')-Ib,aph(6)-Id,aph(3')-Ia	0	0	0	sul2	tet(B)	dfrA5	pST incHI2 4	0	pST incI 23
AUSMDU00005182	ERS5259761	OU015325-OU015327	Australia	human	2016	Oceania	Lineage 2	PacBio RS-II	HGAP3 - SMRTPortalv2.3.0	3	blaTEM-1	0	0	0	0	blaCMY-2	0	0	aph(3'')-Ib,aph(6)-Id	0	0	0	sul2	tet(A),tet(B)	dfrA5	pST incHI2 4	0	pST incI 23
AUSMDU00007171	ERS6205260	OU015342-OU015344	Australia	human	2017	Oceania	Lineage 2	GridION X5	Unicycler v0.4.8-beta (hybrid)	3	blaTEM-1	0	0	0	0	0	0	0	aph(3'')-Ib,aph(6)-Id	0	0	0	sul2	tet(B)	0	0	0	0
AUSMDU00027951	ERS6205261	OU015328-OU015333	Australia	human	2012	South East Asia	Lineage 3	GridION X5	Unicycler v0.4.8-beta (hybrid)	6	0	cmlA1	0	mcr-3.2	blaCTX-M-55	0	0	bleO*	aadA1,aadA2,aph(3')-Ia,aac(3)-IId,aph(6)-Id,aph(3'')-Ib*	0	qnrS1	0	sul3	tet(A),tet(B)	dfrA12	pST incHI2 3	0	0
AUSMDU00018340	ERS5259762	OU015337-OU015339	Australia	human	2014	South East Asia	Lineage 3	PacBio RS-II	HGAP3 - SMRTPortalv2.3.0	3	blaTEM-1	cmlA1	floR*	mcr-3.2	blaCTX-M-55	0	0	bleO*	aadA1,aadA2,aph(3')-Ia,aac(3)-IId,aph(6)-Id,aph(3'')-Ib*	0	qnrS1	0	sul3,sul2	tet(A)*,tet(B)	dfrA12	pST incHI2 3	0	0
