# Supplementary material for: Evolutionary dynamics of multidrug resistant Salmonella enterica serovar 4,[5],12:i:- in Australia
Source: Nat Commun. 2021 Aug 9;12:4786. doi: 10.1038/s41467-021-25073-w (PMC8352879; doi:10.1038/s41467-021-25073-w)
Supplement: Supplementary file 6 — Source Data [file 41467_2021_25073_MOESM6_ESM.xlsx]

## Sheet: Figure 4
Figure 4
Panel A	Biphasic Lineage 1				Monophasic Lineage 1				Monophasic Lineage 2						Monophasic Lineage 3
CFU/well	Isolate 1	Isolate 2	Isolate 3		Isolate 1	Isolate 2	Isolate 3		Isolate 1	Isolate 2	Isolate 3	Isolate 4	Isolate 5		Isolate 1	Isolate 2	Isolate 3	Isolate 4
	29166.7	212500	16250		22500	1291667	750000		1458333	2250000	154167	2833333	41666.7		2583333		1000000	2916667
	75000	308333	14166.7		62500	500000	108333		379167	1041667	333333	2583333	750000		2750000	1416667	1250000	958333
	95833.3	258333	17916.7			229167	262500		320833	437500	437500	2333333	541667		2416667	916667	1000000	1666667
	229167	200000	15416.7		47916.7	383333	341667		212500	479167	458333	1125000	150000		2166667	583333	508333	1250000
Panel B	Biphasic Lineage 1				Monophasic Lineage 1				Monophasic Lineage 2						Monophasic Lineage 3
CFU/well	Isolate 1	Isolate 2	Isolate 3		Isolate 1	Isolate 2	Isolate 3		Isolate 1	Isolate 2	Isolate 3	Isolate 4	Isolate 5		Isolate 1	Isolate 2	Isolate 3	Isolate 4
	54166.7	112500	8333.33		70833.3	1000000	875000		1041667	2208333	708333	2333333	1708333		2458333		1750000	1625000
	258333	154167	17083.3		83333.3	483333	50000		558333	1541667	833333	2833333	1291667		1541667	541667	958333	350000
	112500	133333	15833.3			358333	279167		445833	791667	537500	2125000	1125000		1083333	304167	666667	458333
	229167	141667	17083.3		104167	704167	554167		550000	1083333	1000000	1958333	1166667		1833333	625000	666667	625000
Panel C	Biphasic Lineage 1				Monophasic Lineage 1				Monophasic Lineage 2						Monophasic Lineage 3
CFU/well	Isolate 1	Isolate 2	Isolate 3		Isolate 1	Isolate 2	Isolate 3		Isolate 1	Isolate 2	Isolate 3	Isolate 4	Isolate 5		Isolate 1	Isolate 2	Isolate 3	Isolate 4
	66666.7	120833	5833.33		62500	625000	708333		1541667	2750000	750000	4500000	2000000		4375000		2666667	3416667
	170833	166667	20833.3		62500	658333	120833		6375000	1708333	1125000	3875000	1375000		2666667	583333	1750000	1041667
	58333.3	141667	16666.7			225000	420833		379167	1125000	666667	3291667	1083333		2333333	437500	1208333	479167
	100000	141667	25000		62500	750000	1208333		458333	1916667	875000	3416667	1750000		2000000	583333	1375000	875000
Panel D	Biphasic Lineage 1				Monophasic Lineage 1				Monophasic Lineage 2						Monophasic Lineage 3
CFU/well	Isolate 1	Isolate 2	Isolate 3		Isolate 1	Isolate 2	Isolate 3		Isolate 1	Isolate 2	Isolate 3	Isolate 4	Isolate 5		Isolate 1	Isolate 2	Isolate 3	Isolate 4
	19583.3	10000	2083.33		833.333	70833.3	1583333		875000	2666667	3166667	4916667	958333		7916667		4916667	2041667
	25000	475000	16666.7		41666.7		270833		19583333	1833333	10000000	11250000	5833333		791667	379167	2625000	958333
	20833.3		41666.7			33333.3	7083333		208333	200000	79166.7	708333	50000		3333333	112500	1458333	625000
		204167	4166.67		16666.7	54166.7	1333333		304167	875000	583333	3041667	416667		2708333	1083333	1416667	1083333
Panel E	Biphasic Lineage 1				Monophasic Lineage 1				Monophasic Lineage 2						Monophasic Lineage 3
CFU/well	Isolate 1	Isolate 2	Isolate 3		Isolate 1	Isolate 2	Isolate 3		Isolate 1	Isolate 2	Isolate 3	Isolate 4	Isolate 5		Isolate 1	Isolate 2	Isolate 3	Isolate 4
	25	19166.7	0		0	1750	59583.3		6250	29.1667	19166.7	25	83.3333		766667		187500	387500
	25	26250	58.3333		8.33333	1791.67	21666.7		4708.33	12.5	37500	54.1667	8.33333		487500	400000	83333.3	537500
	8.33333	25416.7	41.6667		0	2833.33	44166.7		3000	8.33333	15833.3	8.33333	29.1667		154167	216667	87500	379167
	4.16667	16666.7	29.1667		8.33333	125	51250		1583.33	4.16667	11250	12.5	0		90000	76250	25	122917
Panel F	Biphasic Lineage 1				Monophasic Lineage 1				Monophasic Lineage 2						Monophasic Lineage 3
CFU/well	Isolate 1	Isolate 2	Isolate 3		Isolate 1	Isolate 2	Isolate 3		Isolate 1	Isolate 2	Isolate 3	Isolate 4	Isolate 5		Isolate 1	Isolate 2	Isolate 3	Isolate 4
	8.33333	104.167	8.33333		16.6667	16.6667	45.8333		1166.67	62.5	7083.33	33.3333	0
	33.3333	3375	8.33333		8.33333	16.6667	16.6667		1583.33	29.1667	5375	4.16667	0		583.333	8.33333	29166.7	45.8333
	8.33333	187.5	0		0	0	12.5		666.667	8.33333	4000	0	4.16667		6500	12.5	42083.3	29166.7
	12.5	12.5	8333.33		12.5	4.16667	220.833		958.333	16.6667	333.333	16.6667	162.5		4458.33	66250	55833.3	208.333
Panel G	Biphasic Lineage 1				Monophasic Lineage 1				Monophasic Lineage 2						Monophasic Lineage 3
CFU/well	Isolate 1	Isolate 2	Isolate 3		Isolate 1	Isolate 2	Isolate 3		Isolate 1	Isolate 2	Isolate 3	Isolate 4	Isolate 5		Isolate 1	Isolate 2	Isolate 3	Isolate 4
	0	23750	33.3333		0	3375	241667		33333.3	958.333	48333.3	500	833.333		708333		225000	629167
	45.8333	42083.3	29.1667		41.6667	4000	41666.7		1541.67	33.3333	23750	20.8333	0		479167	625000	108333	275000
	250	38750	83.3333		0	208.333	187500		22500	83.3333	19166.7	166.667	87.5		220833	287500	91666.7	425000
Panel H	Biphasic Lineage 1				Monophasic Lineage 1				Monophasic Lineage 2						Monophasic Lineage 3
CFU/well	Isolate 1	Isolate 2	Isolate 3		Isolate 1	Isolate 2	Isolate 3		Isolate 1	Isolate 2	Isolate 3	Isolate 4	Isolate 5		Isolate 1	Isolate 2	Isolate 3	Isolate 4
	0	125	208.333		4.16667	41.6667	15000		495833	3916.67	858333	13333.3	12500		2041667		21250000	8125000
	416.667	7083.33	16.6667		208.333	10000	1500		437500	28333.3	866667	5833.33	1375		3333.33	2083.33	1458333	416.667
	83.3333	875	0		0	1375	3791.67		445833	3666.67	0	6166.67	583.333		1583.33	875	858333	666.667

## Sheet: Supp Fig 8
Supplementary Figure 8
Panel A	AUSMDU00002272							AUSMDU00027920							AUSMDU00027923
CFU/mL	0 h	3 h	6 h	9 h	12 h	24 h		0 h	3 h	6 h	9 h	12 h	24 h		0 h	3 h	6 h	9 h	12 h	24 h
	65000000	700000000	1630000000	4330000000	4330000000	4330000000		25000000	550000000	817000000	2500000000	5170000000	4000000000		18333333	317000000	383000000	3170000000	7000000000	8000000000
	51666667	583000000	2170000000	3500000000	3830000000	5170000000		33333333	417000000	2500000000	2500000000	5670000000	4670000000		23333333	433000000	2500000000	15000000000	21300000000	5330000000
	38333333	533000000	3670000000	4830000000	3500000000	9830000000		15000000	333000000	1830000000	3000000000	2170000000	7330000000		28333333	917000000	7670000000	12500000000	15300000000	8330000000
Panel B	AUSMDU00004549							AUSMDU00004546							AUSMDU00027944
CFU/mL	0 h	3 h	6 h	9 h	12 h	24 h		0 h	3 h	6 h	9 h	12 h	24 h		0 h	3 h	6 h	9 h	12 h	24 h
	21666667	117000000	883000000	1170000000	2170000000	2830000000		38333333	1020000000	1930000000	16200000000	6330000000	6000000000		63333333	867000000	1830000000	6000000000	14800000000	4500000000
	6666667	250000000	1170000000	2500000000	2170000000	3000000000		33333333	1530000000	18200000000	25500000000	9170000000	5000000000		60000000	1450000000	8170000000	5170000000	9670000000	4000000000
	15000000	183000000	1670000000	1500000000	1670000000	2000000000		78333333	1980000000	34000000000	9000000000	27200000000	6170000000		48333333	1220000000	1170000000	5330000000	5670000000	10500000000
Panel C	AUSMDU00005128							AUSMDU00005124							AUSMDU00005182							AUSMDU00025533							AUSMDU00007171
CFU/mL	0 h	3 h	6 h	9 h	12 h	24 h		0 h	3 h	6 h	9 h	12 h	24 h		0 h	3 h	6 h	9 h	12 h	24 h		0 h	3 h	6 h	9 h	12 h	24 h		0 h	3 h	6 h	9 h	12 h	24 h
	40000000	1230000000	817000000	20300000000	21200000000	26800000000		26666667	1000000000		10700000000	9670000000	6170000000		38333333	1170000000		4330000000	7330000000	9330000000		38333333	1120000000	467000000	14800000000	7830000000	10800000000		102000000	867000000		18200000000	32300000000	30000000000
	40000000	1620000000	11200000000	14300000000	22800000000	19700000000		132000000	3370000000	20700000000	4830000000	8500000000	5830000000		80000000	1280000000	14700000000	7170000000	21200000000	3830000000		71666667	1520000000	7830000000	9330000000	8170000000	5500000000		86666667	4130000000	44300000000	29200000000	12700000000	10800000000
	41666667	1430000000	8330000000	10000000000	11500000000			76666667	2580000000	12700000000	3500000000	7830000000	21000000000		73333333	1320000000	6500000000	3670000000	8500000000	11000000000		60000000	1480000000	10500000000	27200000000	19800000000	9830000000		88333333	3770000000	3500000000	20500000000	27700000000
Panel D	AUSMDU00027951							AUSMDU00018340							AUSMDU00027945							AUSMDU00027958
CFU/mL	0 h	3 h	6 h	9 h	12 h	24 h		0 h	3 h	6 h	9 h	12 h	24 h		0 h	3 h	6 h	9 h	12 h	24 h		0 h	3 h	6 h	9 h	12 h	24 h
	26666667	617000000	2050000000	4670000000	9830000000	8500000000		20000000	183000000	550000000	6170000000	8000000000	11700000000		51666667	650000000		5830000000	16700000000	9000000000		30000000	300000000		10000000000	2670000000	17500000000
	70000000	2570000000	14200000000	8000000000	20500000000	11700000000		35000000	367000000	5670000000	6500000000	8170000000	12700000000		16666667	1350000000	38300000000	21200000000	2830000000	6500000000		31666667	383000000	3670000000	18700000000	8500000000	7170000000
	80000000	2630000000	24000000000	25800000000	23200000000	13700000000		45000000	550000000	3670000000	9170000000	10000000000	11200000000		43333333	3430000000	20200000000	17200000000	9830000000	7830000000		66666667	283000000	12200000000	7170000000	39700000000	5330000000

## Sheet: Supp Fig 9
Supplementary Figure 9
Panel A	AUSMDU00002272					AUSMDU00027920					AUSMDU00027923
CFU/well	0 hpi	6 hpi	12 hpi	24 hpi		0 hpi	6 hpi	12 hpi	24 hpi		0 hpi	6 hpi	12 hpi	24 hpi
	29166.7	54166.7	66666.7	19583.3		212500	112500	120833	10000		16250	8333.33	5833.33	2083.33
	75000	258333	170833	25000		308333	154167	166667	475000		14166.7	17083.3	20833.3	16666.7
	95833.3	112500	58333.3	20833.3		258333	133333	141667			17916.7	15833.3	16666.7	41666.7
	229167	229167	100000			200000	141667	141667	204167		15416.7	17083.3	25000	4166.67
Panel B	AUSMDU00004549					AUSMDU00004546					AUSMDU00027944
CFU/well	0 hpi	6 hpi	12 hpi	24 hpi		0 hpi	6 hpi	12 hpi	24 hpi		0 hpi	6 hpi	12 hpi	24 hpi
	22500	70833.3	62500	833.333		1291667	1000000	625000	70833.3		750000	875000	708333	1583333
	62500	83333.3	62500	41666.7		500000	483333	658333	6916667		108333	50000	120833	270833
	47916.7	104167	62500	16666.7		229167	358333	225000	33333.3		262500	279167	420833	7083333
						383333	704167	750000	54166.7		341667	554167	1208333	1333333
Panel C	AUSMDU00005128					AUSMDU00005124					AUSMDU00025533					AUSMDU00007171					AUSMDU00005182
CFU/well	0 hpi	6 hpi	12 hpi	24 hpi		0 hpi	6 hpi	12 hpi	24 hpi		0 hpi	6 hpi	12 hpi	24 hpi		0 hpi	6 hpi	12 hpi	24 hpi		0 hpi	6 hpi	12 hpi	24 hpi
	1458333	1041667	1541667	875000		2250000	2208333	2750000	2666667		154167	708333	750000	3166667		2833333	2333333	4500000	4916667		41666.7	1708333	2000000	958333
	379167	558333	6375000	19583333		1041667	1541667	1708333	1833333		333333	833333	1125000	10000000		2583333	2833333	3875000	11250000		750000	1291667	1375000	5833333
	320833	445833	379167	208333		437500	791667	1125000	200000		437500	537500	666667	79166.7		2333333	2125000	3291667	708333		541667	1125000	1083333	50000
	212500	550000	458333	304167		479167	1083333	1916667	875000		458333	1000000	875000	583333		1125000	1958333	3416667	3041667		150000	1166667	1750000	416667
Panel D	AUSMDU00027951					AUSMDU00027958					AUSMDU00018340					AUSMDU00027945
CFU/well	0 hpi	6 hpi	12 hpi	24 hpi		0 hpi	6 hpi	12 hpi	24 hpi		0 hpi	6 hpi	12 hpi	24 hpi		0 hpi	6 hpi	12 hpi	24 hpi
	2583333	2458333	4375000	7916667		1416667	541667	583333	379167		1000000	1750000	2666667	4916667		2916667	1625000	3416667	2041667
	2750000	1541667	2666667	791667		916667	304167	437500	112500		1250000	958333	1750000	2625000		958333	350000	1041667	958333
	2416667	1083333	2333333	3333333		583333	625000	583333	1083333		1000000	666667	1208333	1458333		1666667	458333	291667	625000
	2166667	1833333	2000000	2708333							508333	666667	1375000	1416667		1250000	625000	875000	1083333
Panel E	AUSMDU00002272			AUSMDU00027920			AUSMDU00027923
CFU/well	0 hpi	24 hpi		0 hpi	24 hpi		0 hpi	24 hpi
	25	8.33333		19166.7	104.167		0	8.33333
	25	33.3333		26250	3375		58.3333	8.33333
	8.33333	8.33333		25416.7	187.5		41.6667	0
	4.16667	12.5		16666.7	12.5		29.1667	8333.33
Panel F	AUSMDU00004549			AUSMDU00004546			AUSMDU00027944
CFU/well	0 hpi	24 hpi		0 hpi	24 hpi		0 hpi	24 hpi
	0	16.6667		1750	16.6667		59583.3	45.8333
	8.33333	8.33333		1791.67	16.6667		21666.7	16.6667
	0	0		2833.33	0		44166.7	12.5
	8.33333	12.5		125	4.16667		51250	220.833
Panel G	AUSMDU00005128			AUSMDU00005124			AUSMDU00025533			AUSMDU00007171			AUSMDU00005182
CFU/well	0 hpi	24 hpi		0 hpi	24 hpi		0 hpi	24 hpi		0 hpi	24 hpi		0 hpi	24 hpi
	6250	1166.67		29.1667	62.5		19166.7	7083.33		25	33.3333		83.3333	0
	4708.33	1583.33		12.5	29.1667		37500	5375		54.1667	4.16667		8.33333	0
	3000	666.667		8.33333	8.33333		15833.3	4000		8.33333	0		29.1667	4.16667
	1583.33	958.333		4.16667	16.6667		11250	333.333		12.5	16.6667		0	162.5
Panel H	AUSMDU00027951			AUSMDU00027958			AUSMDU00018340			AUSMDU00027945
CFU/well	0 hpi	24 hpi		0 hpi	24 hpi		0 hpi	24 hpi		0 hpi	24 hpi
	766667	541667		400000	8.33333		187500	14250000		387500	1708333
	487500	583.333		216667	12.5		83333.3	29166.7		537500	45.8333
	154167	6500		76250	66250		87500	42083.3		379167	29166.7
	90000	4458.33					25	55833.3		122917	208.333
Panel I	AUSMDU00002272			AUSMDU00027920			AUSMDU00027923
CFU/well	0 hpi	24 hpi		0 hpi	24 hpi		0 hpi	24 hpi
	0	0		23750	125		33.3333	208.333
	45.8333	416.667		42083.3	7083.33		29.1667	16.6667
	250	83.3333		38750	875		83.3333	0
Panel J	AUSMDU00004549			AUSMDU00004546			AUSMDU00027944
CFU/well	0 hpi	24 hpi		0 hpi	24 hpi		0 hpi	24 hpi
	0	4.16667		3375	41.6667		241667	15000
	41.6667	208.333		4000	10000		41666.7	1500
	0	0		208.333	1375		187500	3791.67
Panel K	AUSMDU00005128			AUSMDU00005124			AUSMDU00025533			AUSMDU00007171			AUSMDU00005182
CFU/well	0 hpi	24 hpi		0 hpi	24 hpi		0 hpi	24 hpi		0 hpi	24 hpi		0 hpi	24 hpi
	33333.3	495833		958.333	3916.67		48333.3	858333		500	13333.3		833.333	12500
	1541.67	437500		33.3333	28333.3		23750	866667		20.8333	5833.33		0	1375
	22500	445833		83.3333	3666.67		19166.7	0		166.667	6166.67		87.5	583.333
Panel L	AUSMDU00027951			AUSMDU00027958			AUSMDU00018340			AUSMDU00027945
CFU/well	0 hpi	24 hpi		0 hpi	24 hpi		0 hpi	24 hpi		0 hpi	24 hpi
	708333	2041667		625000	2083.33		225000	21250000		629167	8125000
	479167	3333.33		287500	875		108333	1458333		275000	416.667
	220833	1583.33					91666.7	858333		425000	666.667

## Sheet: Supp Fig 10
Supplementary Figure 10
Panel A			Biphasic Lineage 1				Monophasic Lineage 1				Monophasic Lineage 2						Monophasic Lineage 3
% cytotoxicity	Uninfected		Isolate 1	Isolate 2	Isolate 3		Isolate 1	Isolate 2	Isolate 3		Isolate 1	Isolate 2	Isolate 3	Isolate 4	Isolate 5		Isolate 1	Isolate 2	Isolate 3	Isolate 4
	8.79978		32.4246	35.8065	25.4814		29.2015	33.2045	33.6807		32.4729	33.6531	52.0257	32.0174	43.2949		36.1101		41.7144	29.519
	13.8719		43.8918	40.1134	30.863		28.1193	39.5999	28.8856		45.2023	40.1901	51.9313	44.5662	38.7722		39.1248	44.3516	47.264	36.7949
	8.68913		34.9733	39.0344	29.3446			47.6568	39.9933		38.042	38.484	46.4226	44.9883	51.4426		51.6344	53.5524	62.0247	58.5724
	8.56622		51.4853	42.85	32.4939		27.5199	44.1625	38.7427		42.8437	48.7471	62.1554	39.1195	43.0509		52.7916	46.8505	40.5263	42.0901
Panel B			Biphasic Lineage 1				Monophasic Lineage 1				Monophasic Lineage 2						Monophasic Lineage 3
% cytotoxicity	Uninfected		Isolate 1	Isolate 2	Isolate 3		Isolate 1	Isolate 2	Isolate 3		Isolate 1	Isolate 2	Isolate 3	Isolate 4	Isolate 5		Isolate 1	Isolate 2	Isolate 3	Isolate 4
	26.2277		42.5262	44.2912	27.1718		28.7369	32.1497	33.2736		45.1531	35.2309	54.8538	42.147	36.2659		36.9209		46.139	39.1478
	11.7907		45.011	35.3168	28.8619		28.4915	40.8969	28.9565		41.2201	39.1945	63.0517	40.8969	38.3591		33.2125	37.1769	50.3074	37.7522
	11.7505		47.591	42.8456	33.3791			45.5976	39.0283		40.3196	47.6798	62.5454	48.2366	49.4956		47.0422	46.5983	56.3716	42.0709
	19.0714		57.6962	54.3894	40.4855		34.8444	57.4763	45.7798		54.9729	59.1593	68.1411	54.3894	70.7967		46.5832	52.8079	50.1776	51.886
Panel C			Biphasic Lineage 1				Monophasic Lineage 1				Monophasic Lineage 2						Monophasic Lineage 3
% cytotoxicity	Uninfected		Isolate 1	Isolate 2	Isolate 3		Isolate 1	Isolate 2	Isolate 3		Isolate 1	Isolate 2	Isolate 3	Isolate 4	Isolate 5		Isolate 1	Isolate 2	Isolate 3	Isolate 4
	23.6452		52.6666	43.1912	35.5713		37.0642	54.5564	39.7912		70.2278	65.913	69.8826	49.2233	55.2296		40.4556		66.5516	60.882
	27.6774		61.5085	58.6551	39.4902		42.0677	77.0687	50.1141		76.2127	62.393	87.7972	66.0738	73.968		51.4742	52.9294	77.4776	50.856
	29.4662		63.82	62.6996	40.5029			72.8981	51.3013		52.0335	65.8756	89.131	61.3939	54.4861		64.7023	51.8835	90.3573	61.2528
	36.9438		89.7977	69.8876	53.4202		50.391	82.1933	54.6966		85.8157	75.0112	104.063	65.627	81.3124		69.591	75.2809	76.2966	67.8202
Panel D			Biphasic Lineage 1				Monophasic Lineage 1				Monophasic Lineage 2						Monophasic Lineage 3
% cytotoxicity	Uninfected		Isolate 1	Isolate 2	Isolate 3		Isolate 1	Isolate 2	Isolate 3		Isolate 1	Isolate 2	Isolate 3	Isolate 4	Isolate 5		Isolate 1	Isolate 2	Isolate 3	Isolate 4
	13.8793		12.4411	10.4914	11.9297		12.513	8.92529	8.42189		8.78146	11.7299	7.503	10.1958	9.98801		11.0166	10.9471	11.7371	12.9178
	17.6144		12.3101	11.5982	13.6297		14.7669	16.972	13.0827		16.6594	14.1853	20.922	13.9682	12.8483		10.51	6.94195	6.62542	7.69009
	17.5311		11.884	8.63967	12.4739		15.9053	15.3298	9.22236		17.3297	12.3085	10.7906	11.4668	7.66132		10.8241	14.5505	10.0848	15.1715
	12.224		10.9129	13.5548	15.9898		12.1451	16.1376	14.373		16.1968	15.3786	21.2934	15.3588	17.9416
Panel E			Biphasic Lineage 1				Monophasic Lineage 1				Monophasic Lineage 2						Monophasic Lineage 3
% cytotoxicity	Uninfected		Isolate 1	Isolate 2	Isolate 3		Isolate 1	Isolate 2	Isolate 3		Isolate 1	Isolate 2	Isolate 3	Isolate 4	Isolate 5		Isolate 1	Isolate 2	Isolate 3	Isolate 4
	5.50551		7.80781	5.96152	5.77244		4.83817	5.33867	6.63997		7.40741	6.00601	9.20921	5.24969	4.92715		6.57324		6.84017	8.83105
	4.6437		6.05162	5.79227	5.53291		5.28591	6.26158	5.90342		8.02767	6.55798	7.95356	7.2002	6.52093		4.65604	5.42176	6.82969	5.33531
	5.77312		6.54371	7.63012	5.83628		4.08034	6.16473	7.21324		9.28499	5.76049	13.3653	6.89742	6.96059		5.16675	3.87822	7.03638	5.58363

## Sheet: Supp Fig 11
Supplementary Figure 11
	Gentamicin	Gentamicin and Meropenem
AUSMDU00027920	583333	708333
	108333	116667
	245833	233333
AUSMDU00004546	2458333	2250000
	3583333	2750000
	3750000	3791667
AUSMDU00005128	1791667	1416667
	3000000	2125000
	2958333	2416667
AUSMDU00007171	5875000	5500000
	5208333	5375000
	5791667	4875000
AUSMDU00027951	2500000	1708333
	2791667	1875000
	3083333	2958333
AUSMDU00027945	2333333	1583333
	2875000	2458333
	3833333	3083333
